# Supplementary material for: California’s Public Safety Realignment Act and prisoner mortality
Source: PLoS One. 2023 Apr 28;18(4):e0284609. doi: 10.1371/journal.pone.0284609 (PMC10146482; doi:10.1371/journal.pone.0284609)
Supplement: S1 Dataset — (ZIP) [file pone.0284609.s002.zip]

Archive with 34 entries (28 files):
- S1_Dataset/
- __MACOSX/._S1_Dataset
- S1_Dataset/.DS_Store
- __MACOSX/S1_Dataset/._.DS_Store
- S1_Dataset/dic/
- __MACOSX/S1_Dataset/._dic
- S1_Dataset/bjs/
- __MACOSX/S1_Dataset/._bjs
- S1_Dataset/dic/DIC_2005-2018_20190612.xlsx
- __MACOSX/S1_Dataset/dic/._DIC_2005-2018_20190612.xlsx
- S1_Dataset/bjs/mortality_counts/
- __MACOSX/S1_Dataset/bjs/._mortality_counts
- S1_Dataset/bjs/.DS_Store
- __MACOSX/S1_Dataset/bjs/._.DS_Store
- S1_Dataset/bjs/mortality_rates/
- __MACOSX/S1_Dataset/bjs/._mortality_rates
- S1_Dataset/bjs/nps/
- __MACOSX/S1_Dataset/bjs/._nps
- S1_Dataset/bjs/mortality_counts/msp0114stt11.csv
- __MACOSX/S1_Dataset/bjs/mortality_counts/._msp0114stt11.csv
- S1_Dataset/bjs/mortality_counts/msfp0116stt11.csv
- __MACOSX/S1_Dataset/bjs/mortality_counts/._msfp0116stt11.csv
- S1_Dataset/bjs/mortality_counts/mljsp0013stt25.csv
- __MACOSX/S1_Dataset/bjs/mortality_counts/._mljsp0013stt25.csv
- S1_Dataset/bjs/mortality_rates/msp0114stt12.csv
- __MACOSX/S1_Dataset/bjs/mortality_rates/._msp0114stt12.csv
- S1_Dataset/bjs/mortality_rates/msfp0116stt12.csv
- __MACOSX/S1_Dataset/bjs/mortality_rates/._msfp0116stt12.csv
- S1_Dataset/bjs/mortality_rates/mljsp0013stt26.csv
- __MACOSX/S1_Dataset/bjs/mortality_rates/._mljsp0013stt26.csv
- S1_Dataset/bjs/nps/NPS_Report_custody_sentenced_gt_1y.csv
- __MACOSX/S1_Dataset/bjs/nps/._NPS_Report_custody_sentenced_gt_1y.csv
- S1_Dataset/bjs/nps/NPS_Report_custody_sentenced_lt_1y.csv
- __MACOSX/S1_Dataset/bjs/nps/._NPS_Report_custody_sentenced_lt_1y.csv
