# Supplementary material for: California’s Public Safety Realignment Act and prisoner mortality
Source: PLoS One. 2023 Apr 28;18(4):e0284609. doi: 10.1371/journal.pone.0284609 (PMC10146482; doi:10.1371/journal.pone.0284609)
Supplement: S1 Dataset — (ZIP) [file pone.0284609.s002.zip › S1_Dataset/dic/DIC_2005-2018_20190612.xlsx]

## Sheet: About the Data
Death in Custody, 2005-2018
Data extracted June 12, 2019
Content
This data file provides preliminary information on selected Death in Custody reports received from law enforcement agencies in compliance with Section 12525 of the California Government Code. Contributors include: California law enforcement agencies, county probation departments, state hospitals, and state correctional facilities.
Suggested Citation
State of California, Department of Justice, Death in Custody Data, 2005-2018. Sacramento, California, June 2019.
Produced by
Criminal Justice Statistics Center
California Department of Justice

## Sheet: 2005-2018
record_key_number	reporting_agency	agency_number	agency_full_name	county	race	gender	age	custody_status	custody_offense	date_of_death_yyyy	date_of_death_mm	custodial_responsibilty_at_time_of_death	location_where_cause_of_death_occurred	facility_of_death	manner_of_death	means_of_death
2005001	State	27025C	Salinas Valley State Prison	Monterey	Other	Male	35	Sentenced	110	2005	01	CDC/CRC	Living	CDC/CRC	Suicide	Hanging,Strangulation
2005002	Police	390200	Lodi Police Department	San Joaquin	White	Male	67	Awaiting Booking	046	2005	01	City Jail	Living	City Jail	Natural	Not Applicable
2005003	State	48015C	California Medical Facility	Solano	White	Male	51	Sentenced	110	2005	01	CDC/CRC	Not Applicable	CDC/CRC	Natural	Not Applicable
2005004	State	15025C	Wasco State Prison	Kern	Hispanic	Male	50	Sentenced	501	2005	01	CDC/CRC	Not Applicable	Local Hospital	Natural	Not Applicable
2005005	State	34065C	California State Prison, Sacramento	Sacramento	White	Male	53	Sentenced	800	2005	01	CDC/CRC	Not Applicable	Local Hospital	Natural	Not Applicable
2005006	State	48015C	California Medical Facility	Solano	White	Male	41	Sentenced	800	2005	01	CDC/CRC	Not Applicable	CDC/CRC	Natural	Not Applicable
2005007	State	36015C	California Institution for Men	San Bernardino	Black	Male	68	Sentenced	801	2005	01	CDC/CRC	Not Applicable	Local Hospital	Natural	Not Applicable
2005008	State	16045C	California Substance Abuse Treatment Facility	Kings	White	Male	64	Sentenced	110	2005	01	CDC/CRC	Not Applicable	Local Hospital	Natural	Not Applicable
2005009	State	18035C	High Desert State Prison	Lassen	Hispanic	Male	38	Sentenced	865	2005	01	CDC/CRC	Living	CDC/CRC	Suicide	Hanging,Strangulation
2005010	Sheriff	090000	El Dorado County Sheriff's Department	El Dorado	White	Male	46	Booked - Awaiting Trial	100	2005	01	County Jail	Living	Local Hospital	Natural	Not Applicable
2005011	State	48015C	California Medical Facility	Solano	American Indian	Male	37	Sentenced	210	2005	01	CDC/CRC	Not Applicable	CDC/CRC	Natural	Not Applicable
2005012	State	15045C	North Kern State Prison	Kern	Hispanic	Male	41	Sentenced	700	2005	01	CDC/CRC	Not Applicable	Local Hospital	Natural	Not Applicable
2005013	Sheriff	190000	Los Angeles County Sheriff's Department	Los Angeles	Hispanic	Male	79	Sentenced	766	2005	01	County Jail	Not Applicable	Local Hospital	Natural	Not Applicable
2005014	State	16045C	California Substance Abuse Treatment Facility	Kings	White	Male	70	Sentenced	720	2005	01	CDC/CRC	Not Applicable	Local Hospital	Natural	Not Applicable
2005015	State	48015C	California Medical Facility	Solano	Black	Male	71	Sentenced	420	2005	01	CDC/CRC	Not Applicable	CDC/CRC	Natural	Not Applicable
2005016	State	48015C	California Medical Facility	Solano	White	Male	36	Sentenced	610	2005	01	CDC/CRC	Not Applicable	Local Hospital	Natural	Not Applicable
2005017	State	55015C	Sierra Conservation Center	Tuolumne	Black	Male	43	Sentenced	200	2005	01	CDC/CRC	Common	Local Hospital	Natural	Not Applicable
2005018	State	16025C	Corcoran State Prison	Kings	White	Male	53	Sentenced	100	2005	01	CDC/CRC	Not Applicable	CDC/CRC	Natural	Not Applicable
2005019	State	16045C	California Substance Abuse Treatment Facility	Kings	White	Male	56	Sentenced	420	2005	01	CDC/CRC	Not Applicable	CDC/CRC	Natural	Not Applicable
2005020	Sheriff	430000	Santa Clara County Sheriff's Department	Santa Clara	Hispanic	Female	51	Sentenced	510	2005	01	County Jail	Not Applicable	Local Hospital	Natural	Not Applicable
2005021	State	10015C	Pleasant Valley State Prison	Fresno	White	Male	60	Sentenced	820	2005	01	CDC/CRC	Not Applicable	Local Hospital	Natural	Not Applicable
2005022	Sheriff	370000	San Diego County Sheriff's Department	San Diego	White	Female	46	Awaiting Booking	516	2005	01	Other	Other	Local Hospital	Accidental	Drug Overdose
2005023	State	34015C	Folsom State Prison	Sacramento	Hispanic	Male	23	Sentenced	320	2005	01	CDC/CRC	Living	CDC/CRC	Suicide	Hanging,Strangulation
2005024	State	16045C	California Substance Abuse Treatment Facility	Kings	White	Male	39	Sentenced	700	2005	01	CDC/CRC	Not Applicable	Local Hospital	Natural	Not Applicable
2005025	State	27015C	Correctional Training Facility	Monterey	American Indian	Male	55	Sentenced	100	2005	01	CDC/CRC	Not Applicable	CDC/CRC	Natural	Not Applicable
2005026	Sheriff	190000	Los Angeles County Sheriff's Department	Los Angeles	Black	Male	49	Booked - Awaiting Trial	320	2005	01	County Jail	Not Applicable	Local Hospital	Natural	Not Applicable
2005027	State	36015C	California Institution for Men	San Bernardino	White	Male	53	Sentenced	800	2005	01	CDC/CRC	Common	CDC/CRC	Natural	Not Applicable
2005028	State	16015C	Avenal State Prison	Kings	Hispanic	Male	52	Sentenced	220	2005	01	CDC/CRC	Living	CDC/CRC	Natural	Not Applicable
2005029	Sheriff	190000	Los Angeles County Sheriff's Department	Los Angeles	Black	Male	56	Booked - Awaiting Trial	822	2005	01	County Jail	Not Applicable	Local Hospital	Natural	Not Applicable
2005030	State	13045C	Centinela State Prison	Imperial	White	Male	39	Sentenced	880	2005	01	CDC/CRC	Living	CDC/CRC	Suicide	Hanging,Strangulation
2005031	Sheriff	230000	Mendocino County Sheriff's Department	Mendocino	White	Male	33	Booked - Awaiting Trial	821	2005	01	County Jail	Living	County Jail	Suicide	Hanging,Strangulation
2005032	State	16045C	California Substance Abuse Treatment Facility	Kings	White	Male	62	Sentenced	700	2005	01	CDC/CRC	Not Applicable	Local Hospital	Natural	Not Applicable
2005033	State	27025C	Salinas Valley State Prison	Monterey	White	Male	50	Sentenced	200	2005	02	CDC/CRC	Not Applicable	CDC/CRC	Natural	Not Applicable
2005034	Sheriff	360000	San Bernardino County Sheriff's Department	San Bernardino	Black	Female	49	Booked - No Charges Filed	382	2005	02	County Jail	Not Applicable	Local Hospital	Natural	Not Applicable
2005035	State	48015C	California Medical Facility	Solano	Hispanic	Male	73	Sentenced	510	2005	02	CDC/CRC	Not Applicable	CDC/CRC	Natural	Not Applicable
2005036	Sheriff	500000	Stanislaus County Sheriff's Department	Stanislaus	Hispanic	Male	28	Awaiting Booking	856	2005	02	County Jail	Common	Local Hospital	Suicide	Hanging,Strangulation
2005037	Sheriff	190000	Los Angeles County Sheriff's Department	Los Angeles	Hispanic	Male	33	Booked - Awaiting Trial	570	2005	01	County Jail	Living	Local Hospital	Cannot be Determined	Unknown
2005038	State	55015C	Sierra Conservation Center	Tuolumne	White	Male	60	Sentenced	822	2005	01	CDC/CRC	Not Applicable	Local Hospital	Natural	Not Applicable
2005039	Sheriff	290000	Nevada County Sheriff's Department	Nevada	White	Male	45	Booked - Awaiting Trial	501	2005	02	County Jail	Living	Local Hospital	Suicide	Hanging,Strangulation
2005040	Sheriff	300000	Orange County Sheriff's Department	Orange	White	Male	63	Booked - Awaiting Trial	100	2005	02	County Jail	Living	Local Hospital	Natural	Not Applicable
2005041	State	28015M	Napa State Hospital	Napa	White	Male	77	Sentenced	000	2005	02	State Hospital	Not Applicable	Local Hospital	Natural	Not Applicable
2005042	State	18035C	High Desert State Prison	Lassen	Black	Male	79	Sentenced	100	2005	02	CDC/CRC	Not Applicable	CDC/CRC	Natural	Not Applicable
2005043	State	33015C	California Rehabilitation Center	Riverside	White	Male	47	Sentenced	825	2005	02	CDC/CRC	Not Applicable	Local Hospital	Natural	Not Applicable
2005044	State	16025C	Corcoran State Prison	Kings	White	Male	63	Sentenced	110	2005	02	CDC/CRC	Not Applicable	CDC/CRC	Natural	Not Applicable
2005045	Sheriff	190000	Los Angeles County Sheriff's Department	Los Angeles	Hispanic	Male	29	Booked - Awaiting Trial	100	2005	02	County Jail	Living	Local Hospital	Other	Other
2005046	State	16045C	California Substance Abuse Treatment Facility	Kings	American Indian	Male	81	Sentenced	610	2005	02	CDC/CRC	Not Applicable	Local Hospital	Natural	Not Applicable
2005047	Sheriff	490000	Sonoma County Sheriff's Department	Sonoma	White	Male	63	Sentenced	700	2005	02	County Jail	Living	County Jail	Natural	Not Applicable
2005048	Sheriff	010000	Alameda County Sheriff's Department	Alameda	Black	Male	51	Sentenced	510	2005	02	County Jail	Living	County Jail	Natural	Not Applicable
2005049	State	16045C	California Substance Abuse Treatment Facility	Kings	Black	Male	56	Sentenced	800	2005	02	CDC/CRC	Not Applicable	CDC/CRC	Natural	Not Applicable
2005050	State	21015C	San Quentin State Prison	Marin	White	Male	52	Sentenced	500	2005	02	CDC/CRC	Living	CDC/CRC	Suicide	Hanging,Strangulation
2005051	State	48015C	California Medical Facility	Solano	White	Male	58	Sentenced	800	2005	02	CDC/CRC	Not Applicable	CDC/CRC	Natural	Not Applicable
2005052	State	28015M	Napa State Hospital	Napa	Chinese	Male	55	Sentenced	000	2005	02	State Hospital	Not Applicable	Local Hospital	Natural	Not Applicable
2005053	State	28015M	Napa State Hospital	Napa	White	Male	86	Sentenced	000	2005	02	State Hospital	Not Applicable	Local Hospital	Natural	Not Applicable
2005054	State	10015C	Pleasant Valley State Prison	Fresno	White	Male	51	Sentenced	100	2005	02	CDC/CRC	Not Applicable	Local Hospital	Natural	Not Applicable
2005055	State	28015M	Napa State Hospital	Napa	Hispanic	Male	60	Sentenced	000	2005	01	State Hospital	Common	Local Hospital	Accidental	Other
2005056	State	37015C	R. J. Donovan Correctional Facility	San Diego	Black	Male	44	Sentenced	510	2005	01	CDC/CRC	Living	CDC/CRC	Natural	Not Applicable
2005057	Sheriff	270000	Monterey County Sheriff's Department	Monterey	Black	Male	52	Sentenced	400	2005	02	County Jail	Living	Local Hospital	Natural	Not Applicable
2005058	State	18035C	High Desert State Prison	Lassen	Black	Male	64	Sentenced	100	2005	02	CDC/CRC	Not Applicable	CDC/CRC	Natural	Not Applicable
2005059	Sheriff	190000	Los Angeles County Sheriff's Department	Los Angeles	Hispanic	Male	33	Booked - Awaiting Trial	992	2005	02	County Jail	Living	County Jail	Accidental	Other
2005060	Sheriff	270000	Monterey County Sheriff's Department	Monterey	White	Male	30	Booked - Awaiting Trial	341	2005	02	County Jail	Other	Local Hospital	Accidental	Other
2005061	State	40015C	California Men's Colony	San Luis Obispo	White	Male	66	Sentenced	100	2005	02	CDC/CRC	Not Applicable	CDC/CRC	Natural	Not Applicable
2005062	State	36015C	California Institution for Men	San Bernardino	Black	Male	54	Sentenced	510	2005	02	CDC/CRC	Not Applicable	Local Hospital	Natural	Not Applicable
2005063	State	16045C	California Substance Abuse Treatment Facility	Kings	White	Male	57	Sentenced	700	2005	03	CDC/CRC	Not Applicable	Local Hospital	Natural	Not Applicable
2005064	State	40015C	California Men's Colony	San Luis Obispo	White	Male	41	Sentenced	510	2005	03	CDC/CRC	Not Applicable	CDC/CRC	Natural	Not Applicable
2005065	Sheriff	340000	Sacramento County Sheriff's Department	Sacramento	Hispanic	Male	24	Booked - Awaiting Trial	822	2005	03	County Jail	Living	County Jail	Suicide	Hanging,Strangulation
2005066	State	34065C	California State Prison, Sacramento	Sacramento	White	Male	29	Sentenced	110	2005	03	CDC/CRC	Living	CDC/CRC	Suicide	Hanging,Strangulation
2005067	State	55015C	Sierra Conservation Center	Tuolumne	White	Male	47	Sentenced	841	2005	03	CDC/CRC	Not Applicable	Local Hospital	Natural	Not Applicable
2005068	State	48015C	California Medical Facility	Solano	Black	Male	71	Sentenced	110	2005	03	CDC/CRC	Not Applicable	CDC/CRC	Natural	Not Applicable
2005069	State	15015C	California Correctional Institution	Kern	Black	Male	51	Sentenced	530	2005	03	CDC/CRC	Not Applicable	Local Hospital	Natural	Not Applicable
2005070	Sheriff	360000	San Bernardino County Sheriff's Department	San Bernardino	Hispanic	Male	20	Other	341	2005	03	Other	Other	Other	Suicide	Firearm
2005071	State	36015C	California Institution for Men	San Bernardino	Hispanic	Male	43	Sentenced	865	2005	03	CDC/CRC	Not Applicable	Local Hospital	Natural	Not Applicable
2005072	State	48015C	California Medical Facility	Solano	Black	Male	53	Sentenced	865	2005	03	CDC/CRC	Not Applicable	CDC/CRC	Natural	Not Applicable
2005073	Sheriff	500000	Stanislaus County Sheriff's Department	Stanislaus	White	Male	31	Sentenced	844	2005	03	County Jail	Living	County Jail	Natural	Not Applicable
2005074	Sheriff	340000	Sacramento County Sheriff's Department	Sacramento	Hispanic	Male	46	Booked - Awaiting Trial	092	2005	03	County Jail	Living	County Jail	Suicide	Hanging,Strangulation
2005075	State	48015C	California Medical Facility	Solano	White	Male	25	Sentenced	700	2005	03	CDC/CRC	Living	CDC/CRC	Suicide	Hanging,Strangulation
2005076	State	15045C	North Kern State Prison	Kern	Hispanic	Male	55	Sentenced	800	2005	03	CDC/CRC	Not Applicable	Local Hospital	Natural	Not Applicable
2005077	State	15045C	North Kern State Prison	Kern	White	Male	52	Sentenced	570	2005	03	CDC/CRC	Living	Local Hospital	Suicide	Knife,Cutting Instrument
2005078	State	48015C	California Medical Facility	Solano	White	Male	53	Sentenced	600	2005	03	CDC/CRC	Not Applicable	CDC/CRC	Natural	Not Applicable
2005079	Sheriff	010000	Alameda County Sheriff's Department	Alameda	White	Male	32	Booked - Awaiting Trial	200	2005	03	County Jail	Living	County Jail	Suicide	Hanging,Strangulation
2005080	Sheriff	190000	Los Angeles County Sheriff's Department	Los Angeles	Hispanic	Male	46	Sentenced	821	2005	03	County Jail	Not Applicable	Local Hospital	Natural	Not Applicable
2005081	Sheriff	190000	Los Angeles County Sheriff's Department	Los Angeles	White	Male	49	Awaiting Booking	087	2005	03	County Jail	Common	Local Hospital	Cannot be Determined	Unknown
2005082	State	27025C	Salinas Valley State Prison	Monterey	White	Male	59	Sentenced	110	2005	03	CDC/CRC	Not Applicable	CDC/CRC	Natural	Not Applicable
2005083	State	48015C	California Medical Facility	Solano	Black	Male	49	Sentenced	372	2005	03	CDC/CRC	Not Applicable	CDC/CRC	Natural	Not Applicable
2005084	State	16045C	California Substance Abuse Treatment Facility	Kings	White	Male	45	Sentenced	732	2005	03	CDC/CRC	Living	CDC/CRC	Homicide Willful (Other Inmate)	Hands,Feet,Fists
2005085	State	13045C	Centinela State Prison	Imperial	Hispanic	Male	33	Sentenced	580	2005	03	CDC/CRC	Common	CDC/CRC	Accidental	Drug Overdose
2005086	State	28015M	Napa State Hospital	Napa	White	Male	36	Sentenced	000	2005	03	State Hospital	Common	State Hospital	Suicide	Hanging,Strangulation
2005087	Sheriff	370000	San Diego County Sheriff's Department	San Diego	White	Male	64	Booked - Awaiting Trial	781	2005	03	County Jail	Living	County Jail	Suicide	Hanging,Strangulation
2005088	Police	411100	Pacifica Police Department	San Mateo	Black	Male	30	Other	000	2005	01	Other	Other	Local Hospital	Accidental	Drug Overdose
2005089	State	08015C	Pelican Bay State Prison	Del Norte	Hispanic	Male	60	Sentenced	720	2005	02	CDC/CRC	Not Applicable	Local Hospital	Natural	Not Applicable
2005090	State	19105C	California State Prison, Lancaster	Los Angeles	Hispanic	Male	32	Sentenced	120	2005	02	CDC/CRC	Not Applicable	Local Hospital	Natural	Not Applicable
2005091	Sheriff	370000	San Diego County Sheriff's Department	San Diego	Hispanic	Male	24	Other	341	2005	03	Other	Other	Other	Homicide Justified (Law Enforcement Staff)	Firearm
2005092	State	08015C	Pelican Bay State Prison	Del Norte	White	Male	49	Sentenced	802	2005	03	CDC/CRC	Not Applicable	Local Hospital	Natural	Not Applicable
2005093	State	27025C	Salinas Valley State Prison	Monterey	White	Male	62	Sentenced	200	2005	10	CDC/CRC	Not Applicable	CDC/CRC	Natural	Not Applicable
2005094	Sheriff	530000	Trinity County Sheriff's Department	Trinity	White	Male	34	Booked - Awaiting Trial	700	2005	03	County Jail	Living	County Jail	Suicide	Hanging,Strangulation
2005095	State	36085C	California Institution for Women	San Bernardino	Black	Female	41	Sentenced	510	2005	03	CDC/CRC	Not Applicable	Local Hospital	Natural	Not Applicable
2005096	State	40015C	California Men's Colony	San Luis Obispo	White	Male	39	Sentenced	720	2005	03	CDC/CRC	Not Applicable	CDC/CRC	Natural	Not Applicable
2005097	Sheriff	370000	San Diego County Sheriff's Department	San Diego	Black	Male	44	Booked - Awaiting Trial	200	2005	03	County Jail	Not Applicable	Local Hospital	Natural	Not Applicable
2005098	Sheriff	360000	San Bernardino County Sheriff's Department	San Bernardino	Hispanic	Male	26	Booked - Awaiting Trial	065	2005	03	County Jail	Holding	Local Hospital	Accidental	Drug Overdose
2005099	State	16025C	Corcoran State Prison	Kings	Hispanic	Male	44	Sentenced	200	2005	03	CDC/CRC	Not Applicable	CDC/CRC	Natural	Not Applicable
2005100	State	15015C	California Correctional Institution	Kern	Black	Male	48	Sentenced	822	2005	03	CDC/CRC	Not Applicable	Local Hospital	Natural	Not Applicable
2005101	Sheriff	270000	Monterey County Sheriff's Department	Monterey	Hispanic	Male	39	Booked - Awaiting Trial	700	2005	03	County Jail	Not Applicable	Local Hospital	Natural	Not Applicable
2005102	State	16045C	California Substance Abuse Treatment Facility	Kings	White	Male	64	Sentenced	920	2005	03	CDC/CRC	Not Applicable	Local Hospital	Natural	Not Applicable
2005103	Sheriff	430000	Santa Clara County Sheriff's Department	Santa Clara	Hispanic	Male	42	Booked - Awaiting Trial	086	2005	03	County Jail	Booking	Local Hospital	Natural	Not Applicable
2005104	State	08015C	Pelican Bay State Prison	Del Norte	White	Male	54	Sentenced	825	2005	04	CDC/CRC	Not Applicable	CDC/CRC	Natural	Not Applicable
2005105	State	40015C	California Men's Colony	San Luis Obispo	Black	Male	74	Sentenced	120	2005	04	CDC/CRC	Not Applicable	CDC/CRC	Natural	Not Applicable
2005106	State	34015C	Folsom State Prison	Sacramento	Black	Male	49	Sentenced	110	2005	04	CDC/CRC	Not Applicable	Local Hospital	Natural	Not Applicable
2005107	State	16045C	California Substance Abuse Treatment Facility	Kings	White	Male	49	Sentenced	700	2005	04	CDC/CRC	Not Applicable	CDC/CRC	Natural	Not Applicable
2005108	State	40015C	California Men's Colony	San Luis Obispo	Black	Male	45	Sentenced	320	2005	04	CDC/CRC	Not Applicable	CDC/CRC	Natural	Not Applicable
2005109	Other Local	20023C	Madera Department of Corrections	Madera	White	Male	47	Booked - Awaiting Trial	700	2005	04	County Jail	Living	County Jail	Suicide	Hanging,Strangulation
2005110	State	27025C	Salinas Valley State Prison	Monterey	Vietnamese	Male	31	Sentenced	110	2005	04	CDC/CRC	Living	CDC/CRC	Accidental	Drug Overdose
2005111	Sheriff	330000	Riverside County Sheriff's Department	Riverside	White	Male	46	Booked - Awaiting Trial	372	2005	04	County Jail	Living	Local Hospital	Suicide	Knife,Cutting Instrument
2005112	Sheriff	190000	Los Angeles County Sheriff's Department	Los Angeles	Black	Female	47	Sentenced	802	2005	04	County Jail	Not Applicable	Local Hospital	Natural	Not Applicable
2005113	State	40015C	California Men's Colony	San Luis Obispo	White	Male	50	Sentenced	120	2005	04	CDC/CRC	Not Applicable	Local Hospital	Natural	Not Applicable
2005114	State	16025C	Corcoran State Prison	Kings	White	Male	64	Sentenced	100	2005	04	CDC/CRC	Not Applicable	Local Hospital	Natural	Not Applicable
2005115	Sheriff	370000	San Diego County Sheriff's Department	San Diego	White	Male	47	Awaiting Booking	800	2005	04	County Jail	Booking	Local Hospital	Accidental	Drug Overdose
2005116	State	199900	California Highway Patrol	Los Angeles	White	Male	35	Other	026	2005	01	Other	Other	Local Hospital	Cannot be Determined	Unknown
2005117	State	199900	California Highway Patrol	Los Angeles	Hispanic	Male	30	Other	300	2005	02	Other	Other	Other	Homicide Justified (Law Enforcement Staff)	Firearm
2005118	State	27015C	Correctional Training Facility	Monterey	White	Male	40	Sentenced	120	2005	03	CDC/CRC	Living	CDC/CRC	Accidental	Drug Overdose
2005119	State	419900	California Highway Patrol	San Mateo	Pacific Islander	Male	43	Other	372	2005	03	Other	Other	Other	Homicide Justified (Law Enforcement Staff)	Firearm
2005120	Sheriff	430000	Santa Clara County Sheriff's Department	Santa Clara	White	Male	48	Booked - Awaiting Trial	700	2005	04	County Jail	Living	County Jail	Suicide	Hanging,Strangulation
2005121	State	19105C	California State Prison, Lancaster	Los Angeles	White	Male	58	Sentenced	720	2005	04	CDC/CRC	Not Applicable	CDC/CRC	Natural	Not Applicable
2005122	Sheriff	370000	San Diego County Sheriff's Department	San Diego	Black	Male	24	Sentenced	839	2005	04	County Jail	Living	County Jail	Accidental	Drug Overdose
2005123	Sheriff	370000	San Diego County Sheriff's Department	San Diego	Black	Male	62	Sentenced	046	2005	04	County Jail	Living	Local Hospital	Natural	Not Applicable
2005124	State	28015M	Napa State Hospital	Napa	White	Male	58	Sentenced	210	2005	04	State Hospital	Common	State Hospital	Accidental	Other
2005125	State	48015C	California Medical Facility	Solano	White	Male	56	Sentenced	110	2005	04	CDC/CRC	Not Applicable	CDC/CRC	Natural	Not Applicable
2005126	State	15045C	North Kern State Prison	Kern	White	Male	47	Sentenced	800	2005	04	CDC/CRC	Not Applicable	CDC/CRC	Natural	Not Applicable
2005127	State	36015C	California Institution for Men	San Bernardino	Hispanic	Male	53	Sentenced	802	2005	04	CDC/CRC	Not Applicable	CDC/CRC	Natural	Not Applicable
2005128	State	27025C	Salinas Valley State Prison	Monterey	White	Male	47	Sentenced	110	2005	04	CDC/CRC	Not Applicable	CDC/CRC	Natural	Not Applicable
2005129	State	18015C	California Correctional Center	Lassen	American Indian	Male	31	Sentenced	841	2005	04	CDC/CRC	Not Applicable	CDC/CRC	Natural	Not Applicable
2005130	State	48015C	California Medical Facility	Solano	Hispanic	Male	69	Sentenced	220	2005	05	CDC/CRC	Not Applicable	CDC/CRC	Natural	Not Applicable
2005131	State	48015C	California Medical Facility	Solano	White	Male	80	Sentenced	700	2005	05	CDC/CRC	Not Applicable	CDC/CRC	Natural	Not Applicable
2005132	Sheriff	360000	San Bernardino County Sheriff's Department	San Bernardino	Hispanic	Male	41	Booked - Awaiting Trial	372	2005	05	County Jail	Living	County Jail	Suicide	Hanging,Strangulation
2005133	Sheriff	190000	Los Angeles County Sheriff's Department	Los Angeles	Hispanic	Male	23	Sentenced	836	2005	05	County Jail	Living	Local Hospital	Suicide	Hanging,Strangulation
2005134	State	48015C	California Medical Facility	Solano	Black	Male	48	Sentenced	700	2005	05	CDC/CRC	Not Applicable	Local Hospital	Natural	Not Applicable
2005135	State	48015C	California Medical Facility	Solano	Hispanic	Male	33	Sentenced	720	2005	05	CDC/CRC	Not Applicable	CDC/CRC	Natural	Not Applicable
2005136	State	37015C	R. J. Donovan Correctional Facility	San Diego	Black	Male	43	Sentenced	320	2005	05	CDC/CRC	Not Applicable	Local Hospital	Natural	Not Applicable
2005137	State	34015C	Folsom State Prison	Sacramento	White	Male	64	Sentenced	120	2005	05	CDC/CRC	Not Applicable	Local Hospital	Natural	Not Applicable
2005138	State	48015C	California Medical Facility	Solano	Vietnamese	Male	45	Sentenced	150	2005	05	CDC/CRC	Living	CDC/CRC	Natural	Not Applicable
2005139	State	48015C	California Medical Facility	Solano	Black	Male	31	Sentenced	320	2005	05	CDC/CRC	Not Applicable	CDC/CRC	Natural	Not Applicable
2005140	State	48015C	California Medical Facility	Solano	White	Male	55	Sentenced	220	2005	05	CDC/CRC	Living	CDC/CRC	Natural	Not Applicable
2005141	State	40015M	Atascadero State Hospital	San Luis Obispo	Black	Male	72	Other	610	2005	01	State Hospital	Not Applicable	Local Hospital	Natural	Not Applicable
2005142	Police	150200	Bakersfield Police Department	Kern	Black	Male	26	In Transit	836	2005	02	Other	Other	Local Hospital	Natural	Not Applicable
2005143	State	40015M	Atascadero State Hospital	San Luis Obispo	White	Male	73	Other	700	2005	02	State Hospital	Not Applicable	State Hospital	Natural	Not Applicable
2005144	Sheriff	370000	San Diego County Sheriff's Department	San Diego	White	Male	57	Sentenced	881	2005	04	County Jail	Living	Local Hospital	Suicide	Hanging,Strangulation
2005145	Sheriff	190000	Los Angeles County Sheriff's Department	Los Angeles	Black	Male	45	Booked - Awaiting Trial	844	2005	04	County Jail	Common	Local Hospital	Accidental	Other
2005146	State	159900	California Highway Patrol	Kern	White	Male	45	Other	320	2005	05	Other	Other	Other	Homicide Justified (Law Enforcement Staff)	Firearm
2005147	Police	361000	San Bernardino Police Department	San Bernardino	Hispanic	Male	43	Process of Arrest	300	2005	05	Process of Arrest	Crime/Arrest Scene	Crime/Arrest Scene	Homicide Justified (Law Enforcement Staff)	Firearm
2005148	Police	010900	Oakland Police Department	Alameda	Black	Male	31	Awaiting Booking	801	2005	05	Other	Other	Local Hospital	Accidental	Other
2005149	State	28015M	Napa State Hospital	Napa	White	Male	65	Sentenced	100	2005	05	State Hospital	Common	State Hospital	Natural	Not Applicable
2005150	Sheriff	500000	Stanislaus County Sheriff's Department	Stanislaus	White	Male	63	Booked - No Charges Filed	094	2005	05	County Jail	Not Applicable	Local Hospital	Natural	Not Applicable
2005151	State	48015C	California Medical Facility	Solano	Black	Male	38	Sentenced	801	2005	05	CDC/CRC	Not Applicable	CDC/CRC	Natural	Not Applicable
2005152	State	16045C	California Substance Abuse Treatment Facility	Kings	White	Male	43	Sentenced	995	2005	05	CDC/CRC	Living	CDC/CRC	Suicide	Hanging,Strangulation
2005153	State	28015M	Napa State Hospital	Napa	Black	Male	45	Other	018	2005	05	State Hospital	Not Applicable	State Hospital	Natural	Not Applicable
2005154	Sheriff	370000	San Diego County Sheriff's Department	San Diego	White	Male	47	Booked - Awaiting Trial	300	2005	05	County Jail	Living	Local Hospital	Suicide	Hanging,Strangulation
2005155	State	36015C	California Institution for Men	San Bernardino	Black	Male	57	Sentenced	220	2005	05	CDC/CRC	Not Applicable	CDC/CRC	Cannot be Determined	Other
2005156	State	27025C	Salinas Valley State Prison	Monterey	American Indian	Male	53	Sentenced	342	2005	05	CDC/CRC	Living	CDC/CRC	Homicide Willful (Other Inmate)	Hands,Feet,Fists
2005157	State	28015M	Napa State Hospital	Napa	Hispanic	Male	58	Other	000	2005	05	State Hospital	Not Applicable	Local Hospital	Natural	Not Applicable
2005158	Sheriff	360000	San Bernardino County Sheriff's Department	San Bernardino	White	Male	55	Awaiting Booking	046	2005	05	County Jail	Holding	County Jail	Natural	Not Applicable
2005159	State	27025C	Salinas Valley State Prison	Monterey	Black	Male	60	Sentenced	220	2005	05	CDC/CRC	Living	CDC/CRC	Homicide Willful (Other Inmate)	Hands,Feet,Fists
2005160	Sheriff	430000	Santa Clara County Sheriff's Department	Santa Clara	Black	Male	22	Booked - Awaiting Trial	711	2005	05	County Jail	Living	County Jail	Suicide	Hanging,Strangulation
2005161	Sheriff	560000	Ventura County Sheriff's Department	Ventura	Hispanic	Male	26	Booked - Awaiting Trial	705	2005	05	County Jail	Living	County Jail	Suicide	Hanging,Strangulation
2005162	State	13045C	Centinela State Prison	Imperial	Hispanic	Male	21	Sentenced	881	2005	05	CDC/CRC	Living	CDC/CRC	Suicide	Hanging,Strangulation
2005163	State	10015C	Pleasant Valley State Prison	Fresno	White	Male	40	Sentenced	570	2005	05	CDC/CRC	Not Applicable	Local Hospital	Natural	Not Applicable
2005164	Police	302200	Tustin Police Department	Orange	Hispanic	Male	38	Other	400	2005	05	Other	Other	Local Hospital	Accidental	Drug Overdose
2005165	Sheriff	410000	San Mateo County Sheriff's Department	San Mateo	White	Male	37	Booked - No Charges Filed	046	2005	05	County Jail	Holding	Local Hospital	Suicide	Hanging,Strangulation
2005166	State	40015C	California Men's Colony	San Luis Obispo	Black	Male	48	Sentenced	320	2005	05	CDC/CRC	Not Applicable	CDC/CRC	Natural	Not Applicable
2005167	State	48015C	California Medical Facility	Solano	Black	Male	55	Sentenced	110	2005	05	CDC/CRC	Not Applicable	CDC/CRC	Natural	Not Applicable
2005168	Sheriff	190000	Los Angeles County Sheriff's Department	Los Angeles	Black	Male	62	Booked - No Charges Filed	800	2005	05	County Jail	Not Applicable	Local Hospital	Natural	Not Applicable
2005169	State	48015C	California Medical Facility	Solano	Hispanic	Male	71	Sentenced	802	2005	05	CDC/CRC	Not Applicable	CDC/CRC	Natural	Not Applicable
2005170	Sheriff	130000	Imperial County Sheriff's Department	Imperial	Hispanic	Male	38	Sentenced	400	2005	05	County Jail	Not Applicable	Local Hospital	Natural	Not Applicable
2005171	Sheriff	360000	San Bernardino County Sheriff's Department	San Bernardino	White	Male	31	Other	372	2005	05	Other	Other	Local Hospital	Homicide Justified (Law Enforcement Staff)	Firearm
2005172	State	34065C	California State Prison, Sacramento	Sacramento	Hispanic	Male	52	Sentenced	110	2005	05	CDC/CRC	Living	CDC/CRC	Homicide Willful (Other Inmate)	Hands,Feet,Fists
2005173	Sheriff	430000	Santa Clara County Sheriff's Department	Santa Clara	White	Female	41	Booked - Awaiting Trial	400	2005	05	County Jail	Living	County Jail	Natural	Not Applicable
2005174	State	28015M	Napa State Hospital	Napa	Black	Male	86	Sentenced	000	2005	05	State Hospital	Not Applicable	Local Hospital	Natural	Not Applicable
2005175	State	48015C	California Medical Facility	Solano	White	Male	31	Sentenced	330	2005	05	CDC/CRC	Living	CDC/CRC	Suicide	Hanging,Strangulation
2005176	State	48015C	California Medical Facility	Solano	Black	Male	36	Sentenced	822	2005	05	CDC/CRC	Not Applicable	CDC/CRC	Natural	Not Applicable
2005177	State	48015C	California Medical Facility	Solano	White	Male	53	Sentenced	120	2005	05	CDC/CRC	Not Applicable	CDC/CRC	Natural	Not Applicable
2005178	State	18035C	High Desert State Prison	Lassen	White	Male	74	Sentenced	100	2005	06	CDC/CRC	Not Applicable	CDC/CRC	Natural	Not Applicable
2005179	State	16045C	California Substance Abuse Treatment Facility	Kings	Hispanic	Male	54	Sentenced	516	2005	06	CDC/CRC	Not Applicable	CDC/CRC	Natural	Not Applicable
2005180	State	48015C	California Medical Facility	Solano	Black	Male	39	Sentenced	881	2005	06	CDC/CRC	Not Applicable	CDC/CRC	Natural	Not Applicable
2005181	Police	340400	Sacramento Police Department	Sacramento	Black	Male	33	Other	346	2005	06	Other	Other	Local Hospital	Accidental	Drug Overdose
2005182	State	48015C	California Medical Facility	Solano	White	Male	86	Sentenced	712	2005	06	CDC/CRC	Not Applicable	CDC/CRC	Natural	Not Applicable
2005183	State	34015C	Folsom State Prison	Sacramento	White	Male	38	Sentenced	841	2005	06	CDC/CRC	Common	CDC/CRC	Natural	Not Applicable
2005184	State	16025C	Corcoran State Prison	Kings	White	Male	48	Sentenced	110	2005	06	CDC/CRC	Not Applicable	Local Hospital	Natural	Not Applicable
2005185	State	349900	California Highway Patrol	Sacramento	Hispanic	Male	43	Other	836	2005	04	Other	Other	Other	Accidental	Drug Overdose
2005186	Sheriff	130000	Imperial County Sheriff's Department	Imperial	Hispanic	Male	23	Sentenced	018	2005	05	County Jail	Living	County Jail	Suicide	Hanging,Strangulation
2005187	State	10015C	Pleasant Valley State Prison	Fresno	White	Male	33	Sentenced	094	2005	05	CDC/CRC	Not Applicable	Local Hospital	Natural	Not Applicable
2005188	Police	500200	Modesto Police Department	Stanislaus	Hispanic	Male	22	Other	300	2005	05	Other	Other	Other	Homicide Justified (Law Enforcement Staff)	Firearm
2005189	Police	194100	Long Beach Police Department	Los Angeles	White	Male	44	Other	342	2005	05	Other	Other	Other	Homicide Justified (Law Enforcement Staff)	Firearm
2005190	Police	194100	Long Beach Police Department	Los Angeles	Hispanic	Male	37	Other	300	2005	05	Other	Other	Other	Homicide Justified (Law Enforcement Staff)	Firearm
2005191	State	16015C	Avenal State Prison	Kings	White	Male	70	Sentenced	320	2005	05	CDC/CRC	Medical Treatment	Local Hospital	Natural	Not Applicable
2005192	Police	194200	Los Angeles Police Department	Los Angeles	Black	Male	49	Booked - Awaiting Trial	802	2005	05	City Jail	Holding	City Jail	Accidental	Drug Overdose
2005193	Sheriff	380000	San Francisco County Sheriff's Department	San Francisco	Black	Male	55	Booked - Awaiting Trial	802	2005	06	County Jail	Not Applicable	County Jail	Natural	Not Applicable
2005194	Sheriff	190000	Los Angeles County Sheriff's Department	Los Angeles	Black	Male	27	Sentenced	028	2005	06	County Jail	Not Applicable	Local Hospital	Natural	Not Applicable
2005195	State	10015C	Pleasant Valley State Prison	Fresno	White	Male	43	Sentenced	320	2005	06	CDC/CRC	Not Applicable	CDC/CRC	Accidental	Drug Overdose
2005196	State	40015C	California Men's Colony	San Luis Obispo	Hispanic	Male	60	Sentenced	110	2005	06	CDC/CRC	Not Applicable	Local Hospital	Natural	Not Applicable
2005197	Sheriff	500000	Stanislaus County Sheriff's Department	Stanislaus	Hispanic	Male	44	Booked - No Charges Filed	345	2005	06	County Jail	Living	County Jail	Suicide	Hanging,Strangulation
2005198	State	40015C	California Men's Colony	San Luis Obispo	Black	Male	38	Sentenced	620	2005	06	CDC/CRC	Living	CDC/CRC	Suicide	Hanging,Strangulation
2005199	Sheriff	480000	Solano County Sheriff's Department	Solano	White	Female	32	Booked - No Charges Filed	856	2005	06	County Jail	Booking	County Jail	Suicide	Hanging,Strangulation
2005200	State	16045C	California Substance Abuse Treatment Facility	Kings	White	Male	41	Sentenced	700	2005	06	CDC/CRC	Not Applicable	Local Hospital	Natural	Not Applicable
2005201	State	48015C	California Medical Facility	Solano	Black	Male	74	Sentenced	600	2005	06	CDC/CRC	Not Applicable	CDC/CRC	Natural	Not Applicable
2005202	State	18035C	High Desert State Prison	Lassen	White	Male	35	Sentenced	100	2005	06	CDC/CRC	Not Applicable	Local Hospital	Suicide	Hanging,Strangulation
2005203	Sheriff	500000	Stanislaus County Sheriff's Department	Stanislaus	White	Male	55	Booked - Awaiting Trial	837	2005	06	County Jail	Living	Local Hospital	Natural	Not Applicable
2005204	State	36015C	California Institution for Men	San Bernardino	Black	Male	62	Sentenced	150	2005	06	CDC/CRC	Not Applicable	CDC/CRC	Natural	Not Applicable
2005205	State	48015C	California Medical Facility	Solano	Hispanic	Male	40	Sentenced	220	2005	06	CDC/CRC	Living	CDC/CRC	Suicide	Hanging,Strangulation
2005206	Sheriff	360000	San Bernardino County Sheriff's Department	San Bernardino	Hispanic	Male	41	Sentenced	345	2005	06	Adult Camp or Ranch	Common	Adult Camp or Ranch	Suicide	Hanging,Strangulation
2005207	Sheriff	380000	San Francisco County Sheriff's Department	San Francisco	Black	Male	44	Booked - Awaiting Trial	372	2005	07	County Jail	Living	County Jail	Accidental	Drug Overdose
2005208	Sheriff	370000	San Diego County Sheriff's Department	San Diego	Hispanic	Male	57	Booked - Awaiting Trial	345	2005	07	County Jail	Medical Treatment	County Jail	Suicide	Hanging,Strangulation
2005209	State	48015C	California Medical Facility	Solano	White	Male	47	Sentenced	700	2005	07	CDC/CRC	Not Applicable	CDC/CRC	Natural	Not Applicable
2005210	State	33015C	California Rehabilitation Center	Riverside	Hispanic	Male	59	Sentenced	160	2005	01	CDC/CRC	Not Applicable	Local Hospital	Natural	Not Applicable
2005211	State	19105C	California State Prison, Lancaster	Los Angeles	White	Male	48	Sentenced	120	2005	06	CDC/CRC	Living	CDC/CRC	Accidental	Other
2005212	State	15025C	Wasco State Prison	Kern	Hispanic	Male	30	Sentenced	200	2005	03	CDC/CRC	Not Applicable	Local Hospital	Natural	Not Applicable
2005213	Police	360400	Fontana Police Department	San Bernardino	Hispanic	Male	17	Other	300	2005	05	Other	Other	Other	Homicide Justified (Law Enforcement Staff)	Firearm
2005214	State	19105C	California State Prison, Lancaster	Los Angeles	Black	Male	48	Sentenced	110	2005	06	CDC/CRC	Living	CDC/CRC	Suicide	Drug Overdose
2005215	State	39015C	Deuel Vocational Institution	San Joaquin	Black	Male	43	Sentenced	372	2005	06	CDC/CRC	Not Applicable	Local Hospital	Natural	Not Applicable
2005216	Police	100500	Fresno Police Department	Fresno	Black	Male	55	Awaiting Booking	373	2005	06	Process of Arrest	Crime/Arrest Scene	Local Hospital	Cannot be Determined	Cannot be Determined
2005217	State	16025C	Corcoran State Prison	Kings	Black	Male	43	Sentenced	220	2005	06	CDC/CRC	Not Applicable	Local Hospital	Natural	Not Applicable
2005218	Police	100500	Fresno Police Department	Fresno	Hispanic	Female	38	Other	372	2005	07	Other	Other	Local Hospital	Suicide	Drug Overdose
2005219	State	34065C	California State Prison, Sacramento	Sacramento	Black	Male	33	Sentenced	300	2005	07	CDC/CRC	Living	CDC/CRC	Accidental	Other
2005220	Police	360400	Fontana Police Department	San Bernardino	Hispanic	Male	26	Other	300	2005	07	Other	Other	Other	Homicide Justified (Law Enforcement Staff)	Firearm
2005221	State	16025C	Corcoran State Prison	Kings	White	Male	66	Sentenced	110	2005	07	CDC/CRC	Not Applicable	Local Hospital	Natural	Not Applicable
2005222	Sheriff	500000	Stanislaus County Sheriff's Department	Stanislaus	White	Male	49	Sentenced	700	2005	07	County Jail	Living	Local Hospital	Natural	Not Applicable
2005223	State	34065C	California State Prison, Sacramento	Sacramento	Hispanic	Male	26	Sentenced	342	2005	07	CDC/CRC	Living	CDC/CRC	Suicide	Hanging,Strangulation
2005224	Sheriff	300000	Orange County Sheriff's Department	Orange	White	Male	44	Sentenced	854	2005	07	County Jail	Other	Local Hospital	Accidental	Other
2005225	Police	360400	Fontana Police Department	San Bernardino	Hispanic	Male	29	Process of Arrest	345	2005	07	Process of Arrest	Crime/Arrest Scene	Crime/Arrest Scene	Natural	Not Applicable
2005226	State	40015M	Atascadero State Hospital	San Luis Obispo	Black	Male	42	Sentenced	350	2005	07	State Hospital	Not Applicable	State Hospital	Natural	Not Applicable
2005227	State	15015C	California Correctional Institution	Kern	Hispanic	Male	47	Sentenced	382	2005	07	CDC/CRC	Not Applicable	Local Hospital	Natural	Not Applicable
2005228	Sheriff	390000	San Joaquin County Sheriff's Department	San Joaquin	Hispanic	Male	67	Booked - No Charges Filed	093	2005	07	County Jail	Not Applicable	Local Hospital	Natural	Not Applicable
2005229	Sheriff	520000	Tehama County Sheriff's Department	Tehama	Black	Male	26	Booked - Awaiting Trial	881	2005	07	County Jail	Living	County Jail	Suicide	Hanging,Strangulation
2005230	State	40015C	California Men's Colony	San Luis Obispo	Hispanic	Male	55	Sentenced	110	2005	07	CDC/CRC	Medical Treatment	Local Hospital	Natural	Not Applicable
2005231	Sheriff	360000	San Bernardino County Sheriff's Department	San Bernardino	Hispanic	Male	61	Booked - Awaiting Trial	822	2005	07	County Jail	Not Applicable	Local Hospital	Natural	Not Applicable
2005232	State	18035C	High Desert State Prison	Lassen	Black	Male	30	Sentenced	320	2005	07	CDC/CRC	Not Applicable	Local Hospital	Natural	Not Applicable
2005233	Sheriff	310000	Placer County Sheriff's Department	Placer	White	Male	68	Booked - Awaiting Trial	100	2005	07	County Jail	Living	Local Hospital	Cannot be Determined	Cannot be Determined
2005234	State	18035C	High Desert State Prison	Lassen	Black	Male	42	Sentenced	100	2005	07	CDC/CRC	Not Applicable	CDC/CRC	Natural	Not Applicable
2005235	Sheriff	360000	San Bernardino County Sheriff's Department	San Bernardino	Hispanic	Male	61	Booked - Awaiting Trial	921	2005	07	County Jail	Not Applicable	Local Hospital	Natural	Not Applicable
2005236	State	48015C	California Medical Facility	Solano	White	Male	61	Sentenced	110	2005	07	CDC/CRC	Not Applicable	CDC/CRC	Natural	Not Applicable
2005237	State	28015M	Napa State Hospital	Napa	White	Female	70	Sentenced	000	2005	07	State Hospital	Not Applicable	Local Hospital	Natural	Not Applicable
2005238	Sheriff	500000	Stanislaus County Sheriff's Department	Stanislaus	White	Female	39	Booked - No Charges Filed	800	2005	07	County Jail	Living	County Jail	Accidental	Drug Overdose
2005239	Sheriff	430000	Santa Clara County Sheriff's Department	Santa Clara	Hispanic	Male	48	Booked - Awaiting Trial	800	2005	07	County Jail	Not Applicable	Local Hospital	Natural	Not Applicable
2005240	State	39015C	Deuel Vocational Institution	San Joaquin	Black	Male	43	Sentenced	800	2005	07	CDC/CRC	Not Applicable	Local Hospital	Natural	Not Applicable
2005241	State	48015C	California Medical Facility	Solano	White	Male	47	Sentenced	320	2005	07	CDC/CRC	Not Applicable	CDC/CRC	Natural	Not Applicable
2005242	Sheriff	360000	San Bernardino County Sheriff's Department	San Bernardino	Black	Male	49	Booked - Awaiting Trial	705	2005	07	County Jail	Living	County Jail	Natural	Not Applicable
2005243	Sheriff	100000	Fresno County Sheriff's Department	Fresno	Hispanic	Male	32	Other	092	2005	07	County Jail	Not Applicable	Local Hospital	Natural	Not Applicable
2005244	State	33045C	Chuckawalla Valley State Prison	Riverside	Filipino	Male	34	Sentenced	850	2005	05	CDC/CRC	Not Applicable	Local Hospital	Natural	Not Applicable
2005245	State	019900	California Highway Patrol	Alameda	White	Male	19	Other	320	2005	06	Other	Other	Other	Homicide Justified (Law Enforcement Staff)	Firearm
2005246	State	339900	California Highway Patrol	Riverside	White	Male	19	Other	300	2005	06	Other	Other	Other	Homicide Justified (Law Enforcement Staff)	Firearm
2005247	State	19105C	California State Prison, Lancaster	Los Angeles	Other	Male	49	Sentenced	110	2005	06	CDC/CRC	Living	CDC/CRC	Suicide	Hanging,Strangulation
2005248	Sheriff	370000	San Diego County Sheriff's Department	San Diego	White	Male	20	Booked - Awaiting Trial	516	2005	07	County Jail	Living	County Jail	Natural	Not Applicable
2005249	Police	490500	Santa Rosa Police Department	Sonoma	Hispanic	Male	31	Awaiting Booking	345	2005	07	Other	Other	Local Hospital	Accidental	Drug Overdose
2005250	Police	480700	Vallejo Police Department	Solano	Black	Male	52	Other	396	2005	01	Other	Other	Local Hospital	Other	Drug Overdose
2005251	State	28015M	Napa State Hospital	Napa	White	Male	58	Sentenced	341	2005	07	State Hospital	Not Applicable	Local Hospital	Natural	Not Applicable
2005252	State	15045C	North Kern State Prison	Kern	Black	Male	48	Sentenced	800	2005	07	CDC/CRC	Unknown	Local Hospital	Natural	Not Applicable
2005253	Sheriff	410000	San Mateo County Sheriff's Department	San Mateo	Black	Male	76	Booked - Awaiting Trial	079	2005	07	County Jail	Living	County Jail	Natural	Not Applicable
2005254	State	199900	California Highway Patrol	Los Angeles	White	Male	21	Other	881	2005	07	Other	Other	Local Hospital	Other	Drug Overdose
2005255	Sheriff	370000	San Diego County Sheriff's Department	San Diego	White	Male	47	Booked - Awaiting Trial	810	2005	07	County Jail	Not Applicable	Local Hospital	Natural	Not Applicable
2005256	Police	150200	Bakersfield Police Department	Kern	White	Male	28	Other	250	2005	07	Other	Other	Local Hospital	Homicide Justified (Law Enforcement Staff)	Firearm
2005257	State	40015C	California Men's Colony	San Luis Obispo	White	Male	50	Sentenced	100	2005	07	CDC/CRC	Living	CDC/CRC	Suicide	Drug Overdose
2005258	Sheriff	190000	Los Angeles County Sheriff's Department	Los Angeles	Hispanic	Male	31	Booked - Awaiting Trial	530	2005	07	County Jail	Not Applicable	Local Hospital	Natural	Not Applicable
2005259	State	39015C	Deuel Vocational Institution	San Joaquin	Black	Male	60	Sentenced	960	2005	07	CDC/CRC	Not Applicable	Local Hospital	Natural	Not Applicable
2005260	Sheriff	340000	Sacramento County Sheriff's Department	Sacramento	White	Male	32	Booked - Awaiting Trial	825	2005	07	County Jail	Living	Local Hospital	Accidental	Drug Overdose
2005261	Sheriff	340000	Sacramento County Sheriff's Department	Sacramento	White	Male	42	Sentenced	995	2005	07	County Jail	Living	Local Hospital	Natural	Not Applicable
2005262	State	36015C	California Institution for Men	San Bernardino	White	Male	43	Sentenced	320	2005	07	CDC/CRC	Living	CDC/CRC	Suicide	Hanging,Strangulation
2005263	State	019900	California Highway Patrol	Alameda	Filipino	Male	36	Other	346	2005	08	Other	Other	Other	Homicide Justified (Law Enforcement Staff)	Firearm
2005264	State	28015M	Napa State Hospital	Napa	Hispanic	Female	40	Sentenced	320	2005	08	State Hospital	Not Applicable	State Hospital	Natural	Not Applicable
2005265	State	48015C	California Medical Facility	Solano	Black	Male	67	Sentenced	620	2005	08	CDC/CRC	Not Applicable	CDC/CRC	Natural	Not Applicable
2005266	State	28015M	Napa State Hospital	Napa	American Indian	Male	46	Sentenced	120	2005	08	State Hospital	Not Applicable	State Hospital	Natural	Not Applicable
2005267	State	36015C	California Institution for Men	San Bernardino	Black	Male	49	Sentenced	516	2005	08	CDC/CRC	Not Applicable	CDC/CRC	Natural	Not Applicable
2005268	Sheriff	190000	Los Angeles County Sheriff's Department	Los Angeles	White	Male	52	Sentenced	560	2005	08	County Jail	Living	County Jail	Cannot be Determined	Unknown
2005269	State	37015C	R. J. Donovan Correctional Facility	San Diego	White	Male	59	Sentenced	801	2005	08	CDC/CRC	Not Applicable	Local Hospital	Natural	Not Applicable
2005270	Police	192600	Glendora Police Department	Los Angeles	White	Male	52	Booked - No Charges Filed	046	2005	08	City Jail	Other	Local Hospital	Accidental	Other
2005271	State	36015C	California Institution for Men	San Bernardino	White	Male	56	Sentenced	801	2005	08	CDC/CRC	Not Applicable	CDC/CRC	Natural	Not Applicable
2005272	State	36015C	California Institution for Men	San Bernardino	Black	Male	45	Sentenced	400	2005	08	CDC/CRC	Not Applicable	CDC/CRC	Natural	Not Applicable
2005273	Sheriff	010000	Alameda County Sheriff's Department	Alameda	Black	Male	43	Booked - Awaiting Trial	610	2005	08	County Jail	Not Applicable	County Jail	Natural	Not Applicable
2005274	State	40015C	California Men's Colony	San Luis Obispo	White	Male	81	Sentenced	150	2005	08	CDC/CRC	Not Applicable	CDC/CRC	Natural	Not Applicable
2005275	Sheriff	190000	Los Angeles County Sheriff's Department	Los Angeles	Black	Male	34	Booked - Awaiting Trial	320	2005	08	County Jail	Not Applicable	County Jail	Natural	Not Applicable
2005276	Sheriff	070000	Contra Costa County Sheriff's Department	Contra Costa	White	Male	28	Booked - Awaiting Trial	342	2005	08	County Jail	Living	County Jail	Suicide	Hanging,Strangulation
2005277	State	16025C	Corcoran State Prison	Kings	Black	Male	47	Sentenced	600	2005	08	CDC/CRC	Not Applicable	Local Hospital	Natural	Not Applicable
2005278	State	16045C	California Substance Abuse Treatment Facility	Kings	Hispanic	Male	56	Sentenced	800	2005	08	CDC/CRC	Not Applicable	Local Hospital	Natural	Not Applicable
2005279	State	40015C	California Men's Colony	San Luis Obispo	Black	Male	50	Sentenced	802	2005	08	CDC/CRC	Not Applicable	Local Hospital	Natural	Not Applicable
2005280	Sheriff	430000	Santa Clara County Sheriff's Department	Santa Clara	White	Female	55	Booked - Awaiting Trial	570	2005	08	County Jail	Living	Local Hospital	Natural	Not Applicable
2005281	State	48015C	California Medical Facility	Solano	White	Male	67	Sentenced	841	2005	08	CDC/CRC	Not Applicable	CDC/CRC	Natural	Not Applicable
2005282	Sheriff	390000	San Joaquin County Sheriff's Department	San Joaquin	White	Female	41	Booked - Awaiting Trial	501	2005	08	County Jail	Medical Treatment	County Jail	Suicide	Hanging,Strangulation
2005283	State	48015C	California Medical Facility	Solano	Hispanic	Male	52	Sentenced	410	2005	08	CDC/CRC	Not Applicable	CDC/CRC	Natural	Not Applicable
2005284	State	13045C	Centinela State Prison	Imperial	Hispanic	Male	66	Sentenced	700	2005	08	CDC/CRC	Not Applicable	CDC/CRC	Natural	Not Applicable
2005285	State	37015C	R. J. Donovan Correctional Facility	San Diego	Hispanic	Male	67	Sentenced	700	2005	03	CDC/CRC	Not Applicable	CDC/CRC	Natural	Not Applicable
2005286	State	37015C	R. J. Donovan Correctional Facility	San Diego	White	Male	36	Sentenced	323	2005	04	CDC/CRC	Not Applicable	Local Hospital	Natural	Not Applicable
2005287	State	33045C	Chuckawalla Valley State Prison	Riverside	Korean	Male	33	Sentenced	027	2005	06	CDC/CRC	Not Applicable	Local Hospital	Natural	Not Applicable
2005288	Sheriff	370000	San Diego County Sheriff's Department	San Diego	White	Male	27	Booked - No Charges Filed	825	2005	06	County Jail	Living	Local Hospital	Accidental	Drug Overdose
2005289	State	34065C	California State Prison, Sacramento	Sacramento	White	Male	34	Sentenced	500	2005	06	CDC/CRC	Not Applicable	Local Hospital	Natural	Not Applicable
2005290	State	19105C	California State Prison, Lancaster	Los Angeles	White	Male	44	Sentenced	700	2005	08	CDC/CRC	Living	Local Hospital	Natural	Not Applicable
2005291	State	15045C	North Kern State Prison	Kern	Black	Male	41	Sentenced	801	2005	06	CDC/CRC	Other	Local Hospital	Natural	Not Applicable
2005292	State	33045C	Chuckawalla Valley State Prison	Riverside	Black	Male	45	Sentenced	881	2005	06	CDC/CRC	Not Applicable	Local Hospital	Natural	Not Applicable
2005293	Police	194200	Los Angeles Police Department	Los Angeles	Black	Male	46	Other	400	2005	07	Other	Other	Local Hospital	Natural	Not Applicable
2005294	State	21015C	San Quentin State Prison	Marin	Hispanic	Male	27	Sentenced	110	2005	07	CDC/CRC	Living	CDC/CRC	Cannot be Determined	Drug Overdose
2005295	Police	194200	Los Angeles Police Department	Los Angeles	Hispanic	Male	33	Other	094	2005	07	Other	Other	Local Hospital	Accidental	Drug Overdose
2005296	State	19105C	California State Prison, Lancaster	Los Angeles	Hispanic	Male	58	Sentenced	510	2005	07	CDC/CRC	Not Applicable	Local Hospital	Natural	Not Applicable
2005297	State	19105C	California State Prison, Lancaster	Los Angeles	Hispanic	Male	41	Sentenced	400	2005	07	CDC/CRC	Living	CDC/CRC	Accidental	Hands,Feet,Fists
2005298	State	40015M	Atascadero State Hospital	San Luis Obispo	White	Male	41	Sentenced	711	2005	08	State Hospital	Living	State Hospital	Suicide	Hanging,Strangulation
2005299	State	18035C	High Desert State Prison	Lassen	White	Male	64	Sentenced	710	2005	08	CDC/CRC	Common	CDC/CRC	Homicide Willful (Other Inmate)	Knife,Cutting Instrument
2005300	State	27025C	Salinas Valley State Prison	Monterey	Hispanic	Male	20	Sentenced	100	2005	08	CDC/CRC	Living	CDC/CRC	Suicide	Hanging,Strangulation
2005301	Sheriff	150000	Kern County Sheriff's Department	Kern	White	Male	51	Awaiting Booking	825	2005	08	County Jail	Holding	Local Hospital	Natural	Not Applicable
2005302	Sheriff	190000	Los Angeles County Sheriff's Department	Los Angeles	Hispanic	Male	45	Other	836	2005	08	County Jail	Living	Local Hospital	Accidental	Other
2005303	Police	194200	Los Angeles Police Department	Los Angeles	Hispanic	Male	32	Other	400	2005	08	Other	Other	Other	Accidental	Drug Overdose
2005304	State	27015C	Correctional Training Facility	Monterey	Hispanic	Male	45	Sentenced	120	2005	08	CDC/CRC	Not Applicable	CDC/CRC	Natural	Not Applicable
2005305	State	27015C	Correctional Training Facility	Monterey	White	Male	49	Sentenced	822	2005	08	CDC/CRC	Not Applicable	CDC/CRC	Natural	Not Applicable
2005306	State	40015M	Atascadero State Hospital	San Luis Obispo	White	Male	64	Sentenced	700	2005	08	State Hospital	Not Applicable	State Hospital	Natural	Not Applicable
2005307	State	27015C	Correctional Training Facility	Monterey	White	Male	64	Sentenced	120	2005	08	CDC/CRC	Not Applicable	CDC/CRC	Natural	Not Applicable
2005308	Sheriff	150000	Kern County Sheriff's Department	Kern	White	Male	30	Booked - Awaiting Trial	836	2005	08	County Jail	Other	Local Hospital	Homicide Willful (Law Enforcement Staff)	Hands,Feet,Fists
2005309	Sheriff	490000	Sonoma County Sheriff's Department	Sonoma	White	Female	48	Booked - No Charges Filed	825	2005	08	County Jail	Living	County Jail	Natural	Not Applicable
2005310	Sheriff	570000	Yolo County Sheriff's Department	Yolo	White	Male	37	Booked - No Charges Filed	345	2005	08	County Jail	Unknown	Local Hospital	Natural	Not Applicable
2005311	State	48015C	California Medical Facility	Solano	Black	Male	49	Sentenced	110	2005	08	CDC/CRC	Not Applicable	CDC/CRC	Natural	Not Applicable
2005312	State	18035C	High Desert State Prison	Lassen	White	Male	52	Sentenced	550	2005	08	CDC/CRC	Living	CDC/CRC	Natural	Not Applicable
2005313	State	34015C	Folsom State Prison	Sacramento	White	Male	42	Sentenced	580	2005	08	CDC/CRC	Not Applicable	CDC/CRC	Natural	Not Applicable
2005314	Sheriff	540000	Tulare County Sheriff's Department	Tulare	White	Male	48	Sentenced	812	2005	08	County Jail	Not Applicable	County Jail	Natural	Not Applicable
2005315	Sheriff	400000	San Luis Obispo County Sheriff's Department	San Luis Obispo	White	Male	42	Sentenced	600	2005	08	County Jail	Living	County Jail	Suicide	Hanging,Strangulation
2005316	State	16045C	California Substance Abuse Treatment Facility	Kings	Hispanic	Male	50	Sentenced	510	2005	08	CDC/CRC	Not Applicable	Local Hospital	Natural	Not Applicable
2005317	Sheriff	190000	Los Angeles County Sheriff's Department	Los Angeles	Black	Male	43	Booked - Awaiting Trial	924	2005	08	County Jail	Living	County Jail	Cannot be Determined	Unknown
2005318	Sheriff	190000	Los Angeles County Sheriff's Department	Los Angeles	Black	Male	35	Booked - Awaiting Trial	372	2005	08	County Jail	Not Applicable	Local Hospital	Natural	Not Applicable
2005319	State	48015C	California Medical Facility	Solano	Black	Male	61	Sentenced	320	2005	08	CDC/CRC	Not Applicable	CDC/CRC	Natural	Not Applicable
2005320	State	15045C	North Kern State Prison	Kern	Black	Male	45	Sentenced	410	2005	08	CDC/CRC	Living	CDC/CRC	Natural	Not Applicable
2005321	Sheriff	190000	Los Angeles County Sheriff's Department	Los Angeles	Black	Male	26	Booked - Awaiting Trial	825	2005	08	County Jail	Unknown	Local Hospital	Natural	Not Applicable
2005322	State	08015C	Pelican Bay State Prison	Del Norte	Hispanic	Male	36	Sentenced	120	2005	08	CDC/CRC	Living	CDC/CRC	Suicide	Hanging,Strangulation
2005323	State	39035C	California Youth Authority	San Joaquin	Hispanic	Male	18	Sentenced	570	2005	08	CYA	Living	CYA	Suicide	Hanging,Strangulation
2005324	State	10015C	Pleasant Valley State Prison	Fresno	White	Male	51	Sentenced	110	2005	08	CDC/CRC	Not Applicable	CDC/CRC	Natural	Not Applicable
2005325	Probation	01013G	Alameda County Probation Department	Alameda	Hispanic	Male	18	Sentenced	900	2005	09	Local Juvenile Facility	Living	Local Juvenile Facility	Suicide	Hanging,Strangulation
2005326	State	40015M	Atascadero State Hospital	San Luis Obispo	White	Male	74	Sentenced	000	2005	09	State Hospital	Not Applicable	State Hospital	Natural	Not Applicable
2005327	State	48015C	California Medical Facility	Solano	White	Male	51	Sentenced	920	2005	09	CDC/CRC	Not Applicable	CDC/CRC	Natural	Not Applicable
2005328	Sheriff	190000	Los Angeles County Sheriff's Department	Los Angeles	White	Male	60	Booked - Awaiting Trial	501	2005	09	County Jail	Not Applicable	Local Hospital	Natural	Not Applicable
2005329	State	15045C	North Kern State Prison	Kern	Black	Male	35	Sentenced	720	2005	09	CDC/CRC	Living	Local Hospital	Natural	Not Applicable
2005330	State	16045C	California Substance Abuse Treatment Facility	Kings	Hispanic	Male	47	Sentenced	110	2005	09	CDC/CRC	Not Applicable	CDC/CRC	Natural	Not Applicable
2005331	Sheriff	190000	Los Angeles County Sheriff's Department	Los Angeles	Hispanic	Male	46	Booked - Awaiting Trial	530	2005	09	County Jail	Not Applicable	Local Hospital	Natural	Not Applicable
2005332	Sheriff	570000	Yolo County Sheriff's Department	Yolo	Black	Female	47	Booked - No Charges Filed	800	2005	09	County Jail	Medical Treatment	Local Hospital	Accidental	Other
2005333	State	08015C	Pelican Bay State Prison	Del Norte	Black	Male	36	Sentenced	120	2005	09	CDC/CRC	Living	CDC/CRC	Homicide Willful (Other Inmate)	Hands,Feet,Fists
2005334	State	16025C	Corcoran State Prison	Kings	White	Male	44	Sentenced	880	2005	09	CDC/CRC	Not Applicable	CDC/CRC	Natural	Not Applicable
2005335	State	28015M	Napa State Hospital	Napa	White	Male	52	Sentenced	320	2005	09	State Hospital	Not Applicable	State Hospital	Natural	Not Applicable
2005336	State	48015C	California Medical Facility	Solano	Vietnamese	Male	23	Sentenced	120	2005	09	CDC/CRC	Not Applicable	CDC/CRC	Natural	Not Applicable
2005337	State	48015C	California Medical Facility	Solano	Black	Male	52	Sentenced	802	2005	09	CDC/CRC	Not Applicable	CDC/CRC	Natural	Not Applicable
2005338	State	21015C	San Quentin State Prison	Marin	Hispanic	Male	45	Sentenced	710	2005	09	CDC/CRC	Not Applicable	CDC/CRC	Natural	Not Applicable
2005339	Sheriff	090000	El Dorado County Sheriff's Department	El Dorado	White	Male	55	Awaiting Booking	087	2005	09	County Jail	Booking	County Jail	Suicide	Hanging,Strangulation
2005340	Sheriff	190000	Los Angeles County Sheriff's Department	Los Angeles	Black	Male	54	Booked - Awaiting Trial	570	2005	09	County Jail	Not Applicable	Local Hospital	Natural	Not Applicable
2005341	State	48045C	California State Prison, Solano	Solano	White	Male	42	Sentenced	856	2005	02	CDC/CRC	Not Applicable	CDC/CRC	Natural	Not Applicable
2005342	State	03035C	Mule Creek State Prison	Amador	Black	Male	78	Sentenced	120	2005	02	CDC/CRC	Not Applicable	Local Hospital	Natural	Not Applicable
2005343	State	27015C	Correctional Training Facility	Monterey	White	Male	48	Sentenced	120	2005	02	CDC/CRC	Not Applicable	CDC/CRC	Natural	Not Applicable
2005344	Police	480700	Vallejo Police Department	Solano	White	Male	35	Other	300	2005	03	Other	Other	Other	Homicide Justified (Law Enforcement Staff)	Firearm
2005345	State	03035C	Mule Creek State Prison	Amador	White	Male	66	Sentenced	100	2005	04	CDC/CRC	Not Applicable	CDC/CRC	Natural	Not Applicable
2005346	State	03035C	Mule Creek State Prison	Amador	Hispanic	Male	37	Sentenced	371	2005	04	CDC/CRC	Not Applicable	Local Hospital	Natural	Not Applicable
2005347	State	16045C	California Substance Abuse Treatment Facility	Kings	Black	Male	60	Sentenced	801	2005	05	CDC/CRC	Not Applicable	Local Hospital	Natural	Not Applicable
2005348	State	16045C	California Substance Abuse Treatment Facility	Kings	Hispanic	Male	51	Sentenced	801	2005	05	CDC/CRC	Not Applicable	CDC/CRC	Natural	Not Applicable
2005349	State	03035C	Mule Creek State Prison	Amador	White	Male	48	Sentenced	700	2005	05	CDC/CRC	Not Applicable	Local Hospital	Natural	Not Applicable
2005350	State	03035C	Mule Creek State Prison	Amador	White	Male	57	Sentenced	700	2005	05	CDC/CRC	Not Applicable	CDC/CRC	Natural	Not Applicable
2005351	State	03035C	Mule Creek State Prison	Amador	White	Male	55	Sentenced	110	2005	05	CDC/CRC	Not Applicable	Local Hospital	Natural	Not Applicable
2005352	State	03035C	Mule Creek State Prison	Amador	Hispanic	Male	48	Sentenced	220	2005	06	CDC/CRC	Not Applicable	CDC/CRC	Natural	Not Applicable
2005353	State	33045C	Chuckawalla Valley State Prison	Riverside	White	Male	45	Sentenced	700	2005	06	CDC/CRC	Living	Local Hospital	Homicide Willful (Other Inmate)	Hands,Feet,Fists
2005354	State	03035C	Mule Creek State Prison	Amador	White	Male	57	Sentenced	210	2005	07	CDC/CRC	Not Applicable	Local Hospital	Natural	Not Applicable
2005355	State	03035C	Mule Creek State Prison	Amador	White	Male	40	Sentenced	420	2005	09	CDC/CRC	Not Applicable	Local Hospital	Natural	Not Applicable
2005356	State	08015C	Pelican Bay State Prison	Del Norte	Hispanic	Male	64	Sentenced	220	2005	09	CDC/CRC	Not Applicable	Local Hospital	Natural	Not Applicable
2005357	State	40015M	Atascadero State Hospital	San Luis Obispo	White	Male	50	Sentenced	732	2005	09	State Hospital	Not Applicable	State Hospital	Natural	Not Applicable
2005358	State	39015C	Deuel Vocational Institution	San Joaquin	White	Male	57	Sentenced	860	2005	09	CDC/CRC	Not Applicable	Local Hospital	Natural	Not Applicable
2005359	State	18035C	High Desert State Prison	Lassen	White	Male	42	Sentenced	120	2005	09	CDC/CRC	Not Applicable	CDC/CRC	Natural	Not Applicable
2005360	State	34015C	Folsom State Prison	Sacramento	White	Male	56	Sentenced	410	2005	09	CDC/CRC	Not Applicable	CDC/CRC	Natural	Not Applicable
2005361	State	15045C	North Kern State Prison	Kern	Black	Male	45	Sentenced	420	2005	09	CDC/CRC	Not Applicable	Local Hospital	Natural	Not Applicable
2005362	State	08015C	Pelican Bay State Prison	Del Norte	White	Male	38	Sentenced	120	2005	09	CDC/CRC	Living	CDC/CRC	Suicide	Drug Overdose
2005363	State	19105C	California State Prison, Lancaster	Los Angeles	White	Male	57	Sentenced	320	2005	09	CDC/CRC	Not Applicable	Local Hospital	Natural	Not Applicable
2005364	Police	340400	Sacramento Police Department	Sacramento	Black	Male	41	Other	836	2005	09	Other	Other	Local Hospital	Accidental	Drug Overdose
2005365	Sheriff	190000	Los Angeles County Sheriff's Department	Los Angeles	Black	Male	57	Booked - Awaiting Trial	800	2005	09	County Jail	Holding	County Jail	Accidental	Other
2005366	State	55015C	Sierra Conservation Center	Tuolumne	Hispanic	Male	54	Sentenced	860	2005	09	CDC/CRC	Living	CDC/CRC	Natural	Not Applicable
2005367	Sheriff	370000	San Diego County Sheriff's Department	San Diego	Black	Female	30	Booked - No Charges Filed	372	2005	09	County Jail	Holding	Local Hospital	Accidental	Drug Overdose
2005368	State	28015M	Napa State Hospital	Napa	Black	Male	62	Sentenced	320	2005	09	State Hospital	Not Applicable	Local Hospital	Natural	Not Applicable
2005369	State	40015M	Atascadero State Hospital	San Luis Obispo	Hispanic	Male	70	Sentenced	700	2005	09	State Hospital	Not Applicable	State Hospital	Natural	Not Applicable
2005370	State	16025C	Corcoran State Prison	Kings	Hispanic	Male	50	Sentenced	250	2005	09	CDC/CRC	Not Applicable	Local Hospital	Natural	Not Applicable
2005371	State	48015C	California Medical Facility	Solano	Black	Male	40	Sentenced	420	2005	09	CDC/CRC	Not Applicable	CDC/CRC	Natural	Not Applicable
2005372	State	15045C	North Kern State Prison	Kern	Hispanic	Male	46	Sentenced	510	2005	09	CDC/CRC	Not Applicable	CDC/CRC	Natural	Not Applicable
2005373	State	27015C	Correctional Training Facility	Monterey	White	Male	51	Sentenced	822	2005	09	CDC/CRC	Not Applicable	Local Hospital	Natural	Not Applicable
2005374	Sheriff	190000	Los Angeles County Sheriff's Department	Los Angeles	Black	Male	61	Booked - Awaiting Trial	800	2005	09	County Jail	Living	Local Hospital	Natural	Not Applicable
2005375	State	15045C	North Kern State Prison	Kern	Black	Male	41	Sentenced	510	2005	09	CDC/CRC	Not Applicable	CDC/CRC	Natural	Not Applicable
2005376	State	10015C	Pleasant Valley State Prison	Fresno	White	Male	51	Sentenced	881	2005	09	CDC/CRC	Not Applicable	Local Hospital	Natural	Not Applicable
2005377	State	18015C	California Correctional Center	Lassen	White	Male	41	Sentenced	825	2005	09	CDC/CRC	Common	CDC/CRC	Natural	Not Applicable
2005378	Sheriff	340000	Sacramento County Sheriff's Department	Sacramento	White	Female	29	Booked - Awaiting Trial	825	2005	10	County Jail	Unknown	County Jail	Accidental	Drug Overdose
2005379	State	48015C	California Medical Facility	Solano	Black	Male	40	Sentenced	120	2005	10	CDC/CRC	Not Applicable	CDC/CRC	Natural	Not Applicable
2005380	Sheriff	190000	Los Angeles County Sheriff's Department	Los Angeles	Black	Male	47	Booked - Awaiting Trial	320	2005	10	County Jail	Living	County Jail	Natural	Not Applicable
2005381	Sheriff	190000	Los Angeles County Sheriff's Department	Los Angeles	Black	Female	30	Booked - Awaiting Trial	028	2005	10	County Jail	Living	County Jail	Natural	Not Applicable
2005382	State	48015C	California Medical Facility	Solano	White	Male	36	Sentenced	800	2005	10	CDC/CRC	Not Applicable	Local Hospital	Natural	Not Applicable
2005383	State	48015C	California Medical Facility	Solano	White	Male	89	Sentenced	110	2005	10	CDC/CRC	Not Applicable	Local Hospital	Natural	Not Applicable
2005384	State	48015C	California Medical Facility	Solano	Hispanic	Male	46	Sentenced	700	2005	10	CDC/CRC	Not Applicable	CDC/CRC	Natural	Not Applicable
2005385	State	10015C	Pleasant Valley State Prison	Fresno	Black	Male	49	Sentenced	120	2005	10	CDC/CRC	Not Applicable	Local Hospital	Natural	Not Applicable
2005386	State	48015C	California Medical Facility	Solano	White	Male	56	Sentenced	610	2005	10	CDC/CRC	Not Applicable	CDC/CRC	Natural	Not Applicable
2005387	State	16025C	Corcoran State Prison	Kings	Black	Male	46	Sentenced	600	2005	10	CDC/CRC	Not Applicable	CDC/CRC	Natural	Not Applicable
2005388	State	48015C	California Medical Facility	Solano	White	Male	53	Sentenced	700	2005	10	CDC/CRC	Not Applicable	Local Hospital	Natural	Not Applicable
2005389	Sheriff	430000	Santa Clara County Sheriff's Department	Santa Clara	Hispanic	Male	69	Booked - Awaiting Trial	700	2005	10	County Jail	Not Applicable	Local Hospital	Natural	Not Applicable
2005390	State	36015C	California Institution for Men	San Bernardino	Black	Male	57	Sentenced	800	2005	10	CDC/CRC	Not Applicable	Local Hospital	Natural	Not Applicable
2005391	Sheriff	190000	Los Angeles County Sheriff's Department	Los Angeles	Black	Male	58	Booked - Awaiting Trial	800	2005	10	County Jail	Not Applicable	Local Hospital	Natural	Not Applicable
2005392	State	33015C	California Rehabilitation Center	Riverside	Black	Male	53	Sentenced	800	2005	10	CDC/CRC	Not Applicable	Local Hospital	Natural	Not Applicable
2005393	State	48015C	California Medical Facility	Solano	Hispanic	Male	50	Sentenced	410	2005	10	CDC/CRC	Not Applicable	CDC/CRC	Natural	Not Applicable
2005394	State	16025C	Corcoran State Prison	Kings	Hispanic	Male	32	Sentenced	865	2005	10	CDC/CRC	Not Applicable	CDC/CRC	Natural	Not Applicable
2005395	State	16045C	California Substance Abuse Treatment Facility	Kings	White	Male	64	Sentenced	510	2005	10	CDC/CRC	Not Applicable	Local Hospital	Natural	Not Applicable
2005396	Sheriff	390000	San Joaquin County Sheriff's Department	San Joaquin	White	Male	51	Sentenced	720	2005	10	County Jail	Not Applicable	Local Hospital	Natural	Not Applicable
2005397	Sheriff	380000	San Francisco County Sheriff's Department	San Francisco	Hispanic	Male	32	Booked - No Charges Filed	854	2005	10	County Jail	Medical Treatment	Local Hospital	Other	Firearm
2005398	Police	194100	Long Beach Police Department	Los Angeles	White	Female	45	Other	372	2005	08	Other	Other	Other	Homicide Justified (Law Enforcement Staff)	Firearm
2005399	Police	150200	Bakersfield Police Department	Kern	Hispanic	Male	36	Other	323	2005	09	Other	Other	Local Hospital	Homicide Justified (Law Enforcement Staff)	Firearm
2005400	Police	194100	Long Beach Police Department	Los Angeles	White	Male	53	Booked - No Charges Filed	827	2005	09	City Jail	Unknown	Local Hospital	Accidental	Other
2005401	State	03035C	Mule Creek State Prison	Amador	White	Male	62	Sentenced	110	2005	09	CDC/CRC	Unknown	Local Hospital	Natural	Not Applicable
2005402	State	16025C	Corcoran State Prison	Kings	White	Male	76	Sentenced	700	2005	10	CDC/CRC	Not Applicable	CDC/CRC	Natural	Not Applicable
2005403	Sheriff	160000	Kings County Sheriff's Department	Kings	Hispanic	Male	26	Booked - Awaiting Trial	372	2005	10	County Jail	Living	Local Hospital	Suicide	Hanging,Strangulation
2005404	State	40015C	California Men's Colony	San Luis Obispo	Hispanic	Male	81	Sentenced	700	2005	10	CDC/CRC	Not Applicable	Local Hospital	Natural	Not Applicable
2005405	Police	194200	Los Angeles Police Department	Los Angeles	Black	Male	33	Other	856	2005	10	Other	Unknown	Local Hospital	Accidental	Drug Overdose
2005406	State	19105C	California State Prison, Lancaster	Los Angeles	Hispanic	Male	47	Sentenced	825	2005	10	CDC/CRC	Not Applicable	Local Hospital	Natural	Not Applicable
2005407	Police	011200	San Leandro Police Department	Alameda	Hispanic	Male	33	Awaiting Booking	865	2005	10	City Jail	Holding	Local Hospital	Accidental	Drug Overdose
2005408	State	15015C	California Correctional Institution	Kern	Black	Male	55	Sentenced	822	2005	10	CDC/CRC	Not Applicable	Local Hospital	Natural	Not Applicable
2005409	State	48015C	California Medical Facility	Solano	White	Male	70	Sentenced	120	2005	10	CDC/CRC	Not Applicable	CDC/CRC	Natural	Not Applicable
2005410	State	48015C	California Medical Facility	Solano	White	Male	75	Sentenced	700	2005	10	CDC/CRC	Not Applicable	CDC/CRC	Natural	Not Applicable
2005411	State	15015C	California Correctional Institution	Kern	White	Male	28	Sentenced	220	2005	10	CDC/CRC	Living	CDC/CRC	Natural	Not Applicable
2005412	State	36015C	California Institution for Men	San Bernardino	Hispanic	Male	44	Sentenced	775	2005	10	CDC/CRC	Living	CDC/CRC	Homicide Willful (Other Inmate)	Club,Blunt Instrument
2005413	State	28015M	Napa State Hospital	Napa	Black	Male	27	Sentenced	300	2005	10	State Hospital	Living	State Hospital	Suicide	Hanging,Strangulation
2005414	Police	150200	Bakersfield Police Department	Kern	Black	Male	22	Other	200	2005	10	Other	Other	Other	Homicide Justified (Law Enforcement Staff)	Firearm
2005415	State	33015C	California Rehabilitation Center	Riverside	Other Asian	Male	59	Sentenced	150	2005	10	CDC/CRC	Not Applicable	Local Hospital	Natural	Not Applicable
2005416	State	40015C	California Men's Colony	San Luis Obispo	White	Male	46	Sentenced	410	2005	10	CDC/CRC	Not Applicable	Local Hospital	Natural	Not Applicable
2005417	Sheriff	380000	San Francisco County Sheriff's Department	San Francisco	Black	Male	45	Booked - Awaiting Trial	801	2005	10	County Jail	Holding	County Jail	Natural	Not Applicable
2005418	Other Local	20023C	Madera Department of Corrections	Madera	Hispanic	Male	40	Booked - Awaiting Trial	100	2005	10	County Jail	Living	County Jail	Suicide	Hanging,Strangulation
2005419	State	48015C	California Medical Facility	Solano	Hispanic	Male	78	Sentenced	700	2005	10	CDC/CRC	Not Applicable	CDC/CRC	Natural	Not Applicable
2005420	State	27015C	Correctional Training Facility	Monterey	Black	Male	59	Sentenced	100	2005	10	CDC/CRC	Not Applicable	CDC/CRC	Natural	Not Applicable
2005421	State	13045C	Centinela State Prison	Imperial	White	Male	86	Sentenced	150	2005	10	CDC/CRC	Not Applicable	CDC/CRC	Natural	Not Applicable
2005422	State	36015C	California Institution for Men	San Bernardino	Black	Male	28	Sentenced	801	2005	10	CDC/CRC	Not Applicable	Local Hospital	Natural	Not Applicable
2005423	State	40015C	California Men's Colony	San Luis Obispo	Hispanic	Male	55	Sentenced	802	2005	10	CDC/CRC	Not Applicable	Local Hospital	Natural	Not Applicable
2005424	State	36015C	California Institution for Men	San Bernardino	White	Male	24	Sentenced	420	2005	11	CDC/CRC	Living	CDC/CRC	Suicide	Hanging,Strangulation
2005425	State	48015C	California Medical Facility	Solano	White	Male	57	Sentenced	700	2005	11	CDC/CRC	Not Applicable	CDC/CRC	Natural	Not Applicable
2005426	State	48015C	California Medical Facility	Solano	Black	Male	65	Sentenced	410	2005	11	CDC/CRC	Not Applicable	CDC/CRC	Natural	Not Applicable
2005427	Sheriff	300000	Orange County Sheriff's Department	Orange	Vietnamese	Female	22	Booked - No Charges Filed	998	2005	11	County Jail	Unknown	County Jail	Cannot be Determined	Other
2005428	State	36015C	California Institution for Men	San Bernardino	Black	Male	46	Sentenced	801	2005	11	CDC/CRC	Not Applicable	Local Hospital	Natural	Not Applicable
2005429	Sheriff	360000	San Bernardino County Sheriff's Department	San Bernardino	White	Male	35	Booked - Awaiting Trial	881	2005	11	County Jail	Holding	County Jail	Suicide	Hanging,Strangulation
2005430	Sheriff	380000	San Francisco County Sheriff's Department	San Francisco	Black	Male	51	Booked - Awaiting Trial	801	2005	11	County Jail	Living	County Jail	Natural	Not Applicable
2005431	State	48015C	California Medical Facility	Solano	Hispanic	Male	58	Sentenced	700	2005	11	CDC/CRC	Not Applicable	CDC/CRC	Natural	Not Applicable
2005432	State	36015C	California Institution for Men	San Bernardino	White	Male	42	Sentenced	200	2005	11	CDC/CRC	Not Applicable	Local Hospital	Natural	Not Applicable
2005433	State	10015C	Pleasant Valley State Prison	Fresno	Hispanic	Male	52	Sentenced	700	2005	11	CDC/CRC	Not Applicable	Local Hospital	Natural	Not Applicable
2005434	State	15015C	California Correctional Institution	Kern	Hispanic	Male	41	Sentenced	825	2005	11	CDC/CRC	Not Applicable	Local Hospital	Natural	Not Applicable
2005435	Sheriff	470000	Siskiyou County Sheriff's Department	Siskiyou	White	Male	38	Other	320	2005	09	Other	Other	Other	Accidental	Other
2005436	State	27015C	Correctional Training Facility	Monterey	Hispanic	Male	47	Sentenced	200	2005	10	CDC/CRC	Living	CDC/CRC	Accidental	Drug Overdose
2005437	State	19105C	California State Prison, Lancaster	Los Angeles	Hispanic	Male	53	Sentenced	700	2005	10	CDC/CRC	Not Applicable	Local Hospital	Natural	Not Applicable
2005438	State	27025C	Salinas Valley State Prison	Monterey	Hispanic	Male	38	Sentenced	330	2005	11	CDC/CRC	Living	CDC/CRC	Homicide Willful (Other Inmate)	Hanging,Strangulation
2005439	State	27015C	Correctional Training Facility	Monterey	Hispanic	Male	63	Sentenced	120	2005	11	CDC/CRC	Not Applicable	CDC/CRC	Natural	Not Applicable
2005440	State	19105C	California State Prison, Lancaster	Los Angeles	White	Male	71	Sentenced	100	2005	11	CDC/CRC	Not Applicable	Local Hospital	Natural	Not Applicable
2005441	Sheriff	190000	Los Angeles County Sheriff's Department	Los Angeles	White	Male	56	Booked - Awaiting Trial	397	2005	11	County Jail	Not Applicable	Local Hospital	Natural	Not Applicable
2005442	Sheriff	190000	Los Angeles County Sheriff's Department	Los Angeles	Black	Male	49	Booked - Awaiting Trial	580	2005	11	County Jail	Not Applicable	County Jail	Natural	Not Applicable
2005443	State	10015C	Pleasant Valley State Prison	Fresno	White	Male	47	Sentenced	700	2005	11	CDC/CRC	Not Applicable	CDC/CRC	Natural	Not Applicable
2005444	Sheriff	370000	San Diego County Sheriff's Department	San Diego	Black	Male	35	Awaiting Booking	400	2005	11	County Jail	Booking	Local Hospital	Accidental	Other
2005445	State	48015C	California Medical Facility	Solano	White	Male	67	Sentenced	821	2005	11	CDC/CRC	Not Applicable	CDC/CRC	Natural	Not Applicable
2005446	Sheriff	190000	Los Angeles County Sheriff's Department	Los Angeles	Black	Male	53	Sentenced	801	2005	11	County Jail	Not Applicable	Local Hospital	Natural	Not Applicable
2005447	Police	195500	Pomona Police Department	Los Angeles	Black	Male	46	Other	800	2005	11	City Jail	Booking	Local Hospital	Accidental	Drug Overdose
2005448	State	15045C	North Kern State Prison	Kern	Hispanic	Male	56	Sentenced	992	2005	11	CDC/CRC	Medical Treatment	Local Hospital	Natural	Not Applicable
2005449	Sheriff	190000	Los Angeles County Sheriff's Department	Los Angeles	White	Male	35	Booked - Awaiting Trial	841	2005	11	County Jail	Holding	County Jail	Homicide Willful (Other Inmate)	Hands,Feet,Fists
2005450	State	36015C	California Institution for Men	San Bernardino	Black	Male	45	Sentenced	800	2005	11	CDC/CRC	Not Applicable	Local Hospital	Natural	Not Applicable
2005451	State	40015M	Atascadero State Hospital	San Luis Obispo	Black	Male	48	Sentenced	610	2005	11	State Hospital	Not Applicable	State Hospital	Natural	Not Applicable
2005452	State	18035C	High Desert State Prison	Lassen	Hispanic	Male	53	Sentenced	825	2005	11	CDC/CRC	Living	CDC/CRC	Homicide Willful (Other Inmate)	Hands,Feet,Fists
2005453	State	15025C	Wasco State Prison	Kern	White	Male	28	Sentenced	710	2005	11	CDC/CRC	Living	CDC/CRC	Suicide	Other
2005454	State	48015C	California Medical Facility	Solano	Black	Male	33	Sentenced	510	2005	11	CDC/CRC	Not Applicable	CDC/CRC	Natural	Not Applicable
2005455	State	40015C	California Men's Colony	San Luis Obispo	Hispanic	Male	45	Sentenced	110	2005	11	CDC/CRC	Not Applicable	Local Hospital	Natural	Not Applicable
2005456	State	34065C	California State Prison, Sacramento	Sacramento	Black	Male	52	Sentenced	110	2005	11	CDC/CRC	Living	CDC/CRC	Cannot be Determined	Drug Overdose
2005457	State	34065C	California State Prison, Sacramento	Sacramento	Black	Male	28	Sentenced	220	2005	12	CDC/CRC	Not Applicable	Local Hospital	Natural	Not Applicable
2005458	State	10015C	Pleasant Valley State Prison	Fresno	White	Male	63	Sentenced	400	2005	12	CDC/CRC	Not Applicable	Local Hospital	Natural	Not Applicable
2005459	State	33015C	California Rehabilitation Center	Riverside	Hispanic	Male	55	Sentenced	802	2005	12	CDC/CRC	Not Applicable	Local Hospital	Natural	Not Applicable
2005460	Sheriff	010000	Alameda County Sheriff's Department	Alameda	Black	Male	41	Booked - Awaiting Trial	801	2005	12	County Jail	Not Applicable	Local Hospital	Natural	Not Applicable
2005461	State	48015C	California Medical Facility	Solano	Black	Male	37	Sentenced	621	2005	12	CDC/CRC	Living	CDC/CRC	Suicide	Hanging,Strangulation
2005462	Sheriff	190000	Los Angeles County Sheriff's Department	Los Angeles	Black	Male	69	Sentenced	501	2005	12	County Jail	Not Applicable	Local Hospital	Natural	Not Applicable
2005463	Sheriff	300000	Orange County Sheriff's Department	Orange	White	Male	41	Booked - Awaiting Trial	825	2005	12	County Jail	Living	County Jail	Natural	Not Applicable
2005464	Police	010900	Oakland Police Department	Alameda	Black	Male	26	Other	300	2005	12	Other	Other	Other	Suicide	Firearm
2005465	Sheriff	190000	Los Angeles County Sheriff's Department	Los Angeles	White	Male	56	Booked - Awaiting Trial	854	2005	12	County Jail	Not Applicable	Local Hospital	Natural	Not Applicable
2005466	State	18035C	High Desert State Prison	Lassen	Black	Male	56	Sentenced	200	2005	12	CDC/CRC	Not Applicable	Local Hospital	Natural	Not Applicable
2005467	State	48015C	California Medical Facility	Solano	White	Male	34	Sentenced	320	2005	12	CDC/CRC	Not Applicable	CDC/CRC	Natural	Not Applicable
2005468	Sheriff	370000	San Diego County Sheriff's Department	San Diego	White	Male	24	Booked - Awaiting Trial	400	2005	12	County Jail	Living	County Jail	Natural	Not Applicable
2005469	Sheriff	190000	Los Angeles County Sheriff's Department	Los Angeles	Black	Male	55	Sentenced	801	2005	12	County Jail	Not Applicable	Local Hospital	Natural	Not Applicable
2005470	State	36015C	California Institution for Men	San Bernardino	Black	Male	43	Sentenced	700	2005	12	CDC/CRC	Unknown	CDC/CRC	Natural	Not Applicable
2005471	State	10015C	Pleasant Valley State Prison	Fresno	White	Male	56	Sentenced	700	2005	12	CDC/CRC	Not Applicable	Local Hospital	Natural	Not Applicable
2005472	State	48015C	California Medical Facility	Solano	Black	Male	43	Sentenced	880	2005	12	CDC/CRC	Not Applicable	CDC/CRC	Natural	Not Applicable
2005473	State	36015C	California Institution for Men	San Bernardino	Hispanic	Male	51	Sentenced	994	2005	12	CDC/CRC	Not Applicable	CDC/CRC	Natural	Not Applicable
2005474	State	36085C	California Institution for Women	San Bernardino	White	Female	51	Sentenced	825	2005	12	CDC/CRC	Living	Local Hospital	Homicide Willful (Other Inmate)	Hanging,Strangulation
2005475	State	40015C	California Men's Colony	San Luis Obispo	Black	Male	48	Sentenced	802	2005	12	CDC/CRC	Not Applicable	Local Hospital	Natural	Not Applicable
2005476	State	15015C	California Correctional Institution	Kern	Black	Male	50	Sentenced	818	2005	12	CDC/CRC	Not Applicable	Local Hospital	Natural	Not Applicable
2005477	Sheriff	190000	Los Angeles County Sheriff's Department	Los Angeles	Black	Male	35	Out to Court	400	2005	12	County Jail	Common	Local Hospital	Natural	Not Applicable
2005478	Police	194200	Los Angeles Police Department	Los Angeles	Black	Male	48	Booked - No Charges Filed	560	2005	12	City Jail	Holding	Local Hospital	Accidental	Other
2005479	State	48015C	California Medical Facility	Solano	White	Male	73	Sentenced	621	2005	12	CDC/CRC	Not Applicable	CDC/CRC	Natural	Not Applicable
2005480	Sheriff	390000	San Joaquin County Sheriff's Department	San Joaquin	Hispanic	Male	40	Other	346	2005	12	Other	Other	Local Hospital	Accidental	Drug Overdose
2005481	Sheriff	360000	San Bernardino County Sheriff's Department	San Bernardino	Hispanic	Male	33	Booked - Awaiting Trial	100	2005	12	County Jail	Living	County Jail	Suicide	Other
2005482	Sheriff	390000	San Joaquin County Sheriff's Department	San Joaquin	Hispanic	Male	34	Other	320	2005	12	Other	Other	Local Hospital	Homicide Justified (Law Enforcement Staff)	Firearm
2005483	Sheriff	190000	Los Angeles County Sheriff's Department	Los Angeles	Pacific Islander	Male	48	Booked - Awaiting Trial	720	2005	12	County Jail	Not Applicable	County Jail	Natural	Not Applicable
2005484	State	10015C	Pleasant Valley State Prison	Fresno	White	Male	87	Sentenced	700	2005	12	CDC/CRC	Not Applicable	Local Hospital	Natural	Not Applicable
2005485	Sheriff	380000	San Francisco County Sheriff's Department	San Francisco	Black	Male	38	Booked - Awaiting Trial	400	2005	12	County Jail	Not Applicable	Local Hospital	Natural	Not Applicable
2005486	State	21015C	San Quentin State Prison	Marin	White	Male	44	Sentenced	100	2005	12	CDC/CRC	Living	CDC/CRC	Natural	Not Applicable
2005487	State	10015C	Pleasant Valley State Prison	Fresno	Black	Male	60	Sentenced	320	2005	12	CDC/CRC	Not Applicable	CDC/CRC	Natural	Not Applicable
2005488	State	28015M	Napa State Hospital	Napa	Black	Male	56	Sentenced	100	2005	12	State Hospital	Not Applicable	Local Hospital	Natural	Not Applicable
2005489	State	36015C	California Institution for Men	San Bernardino	Hispanic	Male	44	Sentenced	400	2005	12	CDC/CRC	Not Applicable	Local Hospital	Natural	Not Applicable
2005490	Sheriff	190000	Los Angeles County Sheriff's Department	Los Angeles	Hispanic	Male	43	Sentenced	372	2005	12	County Jail	Not Applicable	Local Hospital	Natural	Not Applicable
2005491	State	10015C	Pleasant Valley State Prison	Fresno	Black	Male	50	Sentenced	200	2005	12	CDC/CRC	Not Applicable	Local Hospital	Natural	Not Applicable
2005492	Sheriff	370000	San Diego County Sheriff's Department	San Diego	White	Female	45	Booked - Awaiting Trial	400	2005	12	County Jail	Living	County Jail	Suicide	Hanging,Strangulation
2005493	State	10015C	Pleasant Valley State Prison	Fresno	Black	Male	57	Sentenced	822	2005	12	CDC/CRC	Unknown	Local Hospital	Natural	Not Applicable
2005494	Police	430200	Campbell Police Department	Santa Clara	White	Male	24	Other	323	2005	09	Other	Other	Local Hospital	Homicide Justified (Law Enforcement Staff)	Firearm
2005495	Police	301900	Santa Ana Police Department	Orange	Hispanic	Male	22	Process of Arrest	843	2005	09	Process of Arrest	Crime/Arrest Scene	Crime/Arrest Scene	Homicide Justified (Law Enforcement Staff)	Firearm
2005496	Sheriff	440000	Santa Cruz County Sheriff's Department	Santa Cruz	White	Male	44	Booked - Awaiting Trial	342	2005	09	County Jail	Living	Local Hospital	Accidental	Other
2005497	State	27025C	Salinas Valley State Prison	Monterey	White	Male	53	Sentenced	220	2005	12	CDC/CRC	Not Applicable	Local Hospital	Natural	Not Applicable
2005498	State	19105C	California State Prison, Lancaster	Los Angeles	Black	Male	38	Sentenced	600	2005	12	CDC/CRC	Not Applicable	Local Hospital	Natural	Not Applicable
2005499	Sheriff	150000	Kern County Sheriff's Department	Kern	White	Male	41	Booked - No Charges Filed	827	2005	12	County Jail	Holding	Local Hospital	Natural	Not Applicable
2005500	Sheriff	340000	Sacramento County Sheriff's Department	Sacramento	Black	Male	51	Sentenced	841	2005	12	Other	Other	Other	Accidental	Drug Overdose
2005501	Sheriff	190000	Los Angeles County Sheriff's Department	Los Angeles	Black	Male	63	Booked - Awaiting Trial	382	2005	12	County Jail	Unknown	Local Hospital	Natural	Not Applicable
2005502	State	18015C	California Correctional Center	Lassen	White	Male	53	Sentenced	220	2005	12	CDC/CRC	Not Applicable	Local Hospital	Natural	Not Applicable
2005503	Sheriff	190000	Los Angeles County Sheriff's Department	Los Angeles	White	Male	59	Booked - Awaiting Trial	844	2005	12	County Jail	Not Applicable	Local Hospital	Natural	Not Applicable
2005504	Sheriff	190000	Los Angeles County Sheriff's Department	Los Angeles	Hispanic	Male	50	Booked - Awaiting Trial	370	2005	12	County Jail	Unknown	County Jail	Accidental	Drug Overdose
2005505	State	16015C	Avenal State Prison	Kings	Hispanic	Male	57	Sentenced	110	2005	12	CDC/CRC	Not Applicable	Local Hospital	Natural	Not Applicable
2005506	Police	331300	Riverside Police Department	Riverside	Black	Male	35	Other	056	2005	10	Other	Not Applicable	Local Hospital	Natural	Not Applicable
2005507	Sheriff	330000	Riverside County Sheriff's Department	Riverside	White	Female	74	Other	320	2005	01	Other	Other	Other	Homicide Justified (Law Enforcement Staff)	Firearm
2005508	Police	431400	Santa Clara Police Department	Santa Clara	White	Male	22	Other	323	2005	01	Other	Other	Other	Homicide Justified (Law Enforcement Staff)	Firearm
2005509	Sheriff	330000	Riverside County Sheriff's Department	Riverside	White	Male	33	Booked - Awaiting Trial	570	2005	01	County Jail	Living	County Jail	Accidental	Drug Overdose
2005510	Police	302400	Westminster Police Department	Orange	Vietnamese	Male	30	Process of Arrest	341	2005	02	Process of Arrest	Crime/Arrest Scene	Crime/Arrest Scene	Accidental	Other
2005511	Sheriff	330000	Riverside County Sheriff's Department	Riverside	Hispanic	Male	23	Other	320	2005	03	Other	Other	Other	Homicide Justified (Law Enforcement Staff)	Firearm
2005512	Police	300100	Anaheim Police Department	Orange	Hispanic	Male	28	Other	323	2005	04	Other	Other	Other	Homicide Justified (Law Enforcement Staff)	Firearm
2005513	Sheriff	340000	Sacramento County Sheriff's Department	Sacramento	Hispanic	Male	29	Booked - Awaiting Trial	370	2005	04	County Jail	Living	County Jail	Suicide	Hanging,Strangulation
2005514	Police	302400	Westminster Police Department	Orange	Hispanic	Male	40	Other	300	2005	04	Other	Other	Other	Homicide Justified (Law Enforcement Staff)	Firearm
2005515	Sheriff	330000	Riverside County Sheriff's Department	Riverside	Black	Male	44	Booked - No Charges Filed	320	2005	05	County Jail	Living	County Jail	Accidental	Drug Overdose
2005516	Police	160200	Hanford Police Department	Kings	White	Male	34	Other	865	2005	05	Other	Other	Local Hospital	Accidental	Other
2005517	Sheriff	330000	Riverside County Sheriff's Department	Riverside	White	Male	37	Other	320	2005	05	Other	Other	Other	Homicide Justified (Law Enforcement Staff)	Other
2005518	Sheriff	330000	Riverside County Sheriff's Department	Riverside	Hispanic	Male	35	Other	323	2005	05	Other	Other	Other	Homicide Justified (Law Enforcement Staff)	Firearm
2005519	Police	193300	Inglewood Police Department	Los Angeles	Black	Male	21	Other	323	2005	06	Other	Other	Other	Homicide Justified (Law Enforcement Staff)	Firearm
2005520	Police	193300	Inglewood Police Department	Los Angeles	Black	Male	27	Other	346	2005	06	Other	Other	Other	Homicide Justified (Law Enforcement Staff)	Firearm
2005521	Sheriff	330000	Riverside County Sheriff's Department	Riverside	Hispanic	Male	36	Other	323	2005	06	Other	Other	Other	Homicide Justified (Law Enforcement Staff)	Firearm
2005522	Police	011100	Pleasanton Police Department	Alameda	Black	Male	36	Other	372	2005	04	Other	Other	Other	Suicide	Firearm
2005523	Sheriff	240000	Merced County Sheriff's Department	Merced	Hispanic	Male	24	Booked - Awaiting Trial	064	2005	07	County Jail	Living	County Jail	Suicide	Hanging,Strangulation
2005524	Police	431300	San Jose Police Department	Santa Clara	White	Male	32	In Transit	400	2005	08	Other	Other	Other	Accidental	Drug Overdose
2005525	Sheriff	340000	Sacramento County Sheriff's Department	Sacramento	Black	Male	43	Booked - Awaiting Trial	801	2005	08	County Jail	Other	Crime/Arrest Scene	Accidental	Other
2005526	Sheriff	330000	Riverside County Sheriff's Department	Riverside	American Indian	Male	40	Booked - No Charges Filed	800	2005	08	County Jail	Not Applicable	Local Hospital	Natural	Not Applicable
2005527	Police	370900	National City Police Department	San Diego	Hispanic	Male	39	Process of Arrest	320	2005	08	Process of Arrest	Crime/Arrest Scene	Crime/Arrest Scene	Homicide Justified (Law Enforcement Staff)	Firearm
2005528	Police	370100	Carlsbad Police Department	San Diego	White	Male	32	Other	000	2005	08	Other	Other	Other	Accidental	Other
2005529	Sheriff	330000	Riverside County Sheriff's Department	Riverside	White	Male	23	Other	320	2005	08	Other	Other	Other	Homicide Justified (Law Enforcement Staff)	Firearm
2005530	Sheriff	330000	Riverside County Sheriff's Department	Riverside	White	Male	52	Other	323	2005	09	Other	Other	Other	Homicide Justified (Law Enforcement Staff)	Firearm
2005531	Police	194100	Long Beach Police Department	Los Angeles	Hispanic	Male	22	Other	300	2005	10	Other	Other	Other	Homicide Justified (Law Enforcement Staff)	Firearm
2005532	Sheriff	330000	Riverside County Sheriff's Department	Riverside	Hispanic	Male	37	Other	341	2005	10	Other	Other	Other	Homicide Justified (Law Enforcement Staff)	Firearm
2005533	Sheriff	330000	Riverside County Sheriff's Department	Riverside	White	Male	51	Booked - Awaiting Trial	998	2005	10	County Jail	Not Applicable	County Jail	Cannot be Determined	Unknown
2005534	Police	330300	Blythe Police Department	Riverside	Black	Male	22	Other	200	2005	11	Other	Other	Other	Homicide Justified (Law Enforcement Staff)	Firearm
2005535	Police	302400	Westminster Police Department	Orange	Black	Male	37	Other	300	2005	11	Other	Other	Other	Homicide Justified (Law Enforcement Staff)	Firearm
2005536	Police	300100	Anaheim Police Department	Orange	Hispanic	Male	23	Other	560	2005	11	Other	Other	Other	Homicide Justified (Law Enforcement Staff)	Firearm
2005537	Sheriff	330000	Riverside County Sheriff's Department	Riverside	White	Male	35	Booked - Awaiting Trial	836	2005	11	County Jail	Not Applicable	County Jail	Accidental	Drug Overdose
2005538	Police	431300	San Jose Police Department	Santa Clara	Hispanic	Male	38	Other	323	2005	11	Other	Medical Treatment	Local Hospital	Other	Other
2005539	Sheriff	340000	Sacramento County Sheriff's Department	Sacramento	White	Male	43	Booked - Awaiting Trial	821	2005	11	County Jail	Not Applicable	Local Hospital	Natural	Not Applicable
2005540	Police	302400	Westminster Police Department	Orange	Hispanic	Male	29	Other	300	2005	12	Other	Other	Other	Homicide Justified (Law Enforcement Staff)	Firearm
2005541	Police	370100	Carlsbad Police Department	San Diego	Black	Male	23	Process of Arrest	323	2005	12	Process of Arrest	Crime/Arrest Scene	Crime/Arrest Scene	Homicide Justified (Law Enforcement Staff)	Firearm
2005542	Police	301900	Santa Ana Police Department	Orange	Hispanic	Male	22	Process of Arrest	880	2005	05	Process of Arrest	Crime/Arrest Scene	Crime/Arrest Scene	Homicide Justified (Law Enforcement Staff)	Firearm
2005543	Sheriff	340000	Sacramento County Sheriff's Department	Sacramento	White	Male	24	Booked - Awaiting Trial	092	2005	05	County Jail	Living	County Jail	Suicide	Hanging,Strangulation
2005544	Sheriff	340000	Sacramento County Sheriff's Department	Sacramento	White	Male	59	Booked - Awaiting Trial	092	2005	10	County Jail	Not Applicable	Local Hospital	Natural	Not Applicable
2005545	Police	360700	Ontario Police Department	San Bernardino	Hispanic	Male	19	Other	320	2005	01	Other	Other	Other	Homicide Justified (Law Enforcement Staff)	Firearm
2005546	Police	360700	Ontario Police Department	San Bernardino	Hispanic	Male	24	Process of Arrest	320	2005	01	Process of Arrest	Crime/Arrest Scene	Crime/Arrest Scene	Homicide Justified (Law Enforcement Staff)	Firearm
2005547	Sheriff	300000	Orange County Sheriff's Department	Orange	White	Male	25	Booked - Awaiting Trial	410	2005	03	County Jail	Common	County Jail	Natural	Not Applicable
2005548	Police	190900	Bell Gardens Police Department	Los Angeles	Hispanic	Male	18	Other	321	2005	03	Other	Other	Other	Homicide Justified (Law Enforcement Staff)	Firearm
2005549	Police	420300	Santa Barbara Police Department	Santa Barbara	White	Male	28	Other	320	2005	03	Other	Other	Other	Homicide Justified (Law Enforcement Staff)	Firearm
2005550	Police	411700	South San Francisco Police Department	San Mateo	Hispanic	Male	26	Other	836	2005	04	Other	Other	Other	Accidental	Hanging,Strangulation
2005551	Police	480700	Vallejo Police Department	Solano	Samoan	Male	20	Process of Arrest	200	2005	05	Process of Arrest	Crime/Arrest Scene	Crime/Arrest Scene	Homicide Justified (Law Enforcement Staff)	Firearm
2005552	Police	500700	Turlock Police Department	Stanislaus	Hispanic	Male	30	Other	300	2005	12	Other	Other	Other	Homicide Justified (Law Enforcement Staff)	Firearm
2005553	Police	370600	Escondido Police Department	San Diego	Hispanic	Male	38	Other	345	2005	06	Other	Other	Local Hospital	Other	Other
2005554	Police	190900	Bell Gardens Police Department	Los Angeles	Hispanic	Male	22	Other	065	2005	07	Other	Other	Other	Homicide Justified (Law Enforcement Staff)	Firearm
2005555	State	48045C	California State Prison, Solano	Solano	Black	Male	56	Sentenced	800	2005	10	CDC/CRC	Not Applicable	Local Hospital	Natural	Not Applicable
2005556	Police	195300	Pasadena Police Department	Los Angeles	Black	Male	35	Awaiting Booking	086	2005	08	Other	Other	Local Hospital	Accidental	Drug Overdose
2005557	Police	371000	Oceanside Police Department	San Diego	Black	Male	35	Other	200	2005	08	Other	Other	Other	Homicide Justified (Law Enforcement Staff)	Firearm
2005558	Police	330900	Indio Police Department	Riverside	Hispanic	Male	35	Process of Arrest	300	2005	08	Process of Arrest	Crime/Arrest Scene	Crime/Arrest Scene	Homicide Justified (Law Enforcement Staff)	Firearm
2005559	Police	380100	San Francisco Police Department	San Francisco	Black	Male	22	Awaiting Booking	843	2005	09	Other	Other	Other	Accidental	Drug Overdose
2005560	Sheriff	190000	Los Angeles County Sheriff's Department	Los Angeles	White	Male	38	Booked - Awaiting Trial	372	2005	11	County Jail	Not Applicable	Local Hospital	Natural	Not Applicable
2005561	Sheriff	540000	Tulare County Sheriff's Department	Tulare	Laotian	Male	26	Booked - Awaiting Trial	825	2005	12	County Jail	Medical Treatment	Local Hospital	Suicide	Hanging,Strangulation
2005562	State	48045C	California State Prison, Solano	Solano	Black	Male	35	Sentenced	120	2005	10	CDC/CRC	Living	Local Hospital	Natural	Not Applicable
2005563	State	48045C	California State Prison, Solano	Solano	White	Male	40	Sentenced	530	2005	12	CDC/CRC	Living	Local Hospital	Suicide	Hanging,Strangulation
2005564	State	48045C	California State Prison, Solano	Solano	Cambodian	Male	30	Sentenced	321	2005	12	CDC/CRC	Not Applicable	Local Hospital	Natural	Not Applicable
2005565	Police	010900	Oakland Police Department	Alameda	Black	Male	29	Other	000	2005	01	Other	Not Applicable	Local Hospital	Suicide	Drug Overdose
2005566	Sheriff	070000	Contra Costa County Sheriff's Department	Contra Costa	White	Male	22	Booked - No Charges Filed	342	2005	01	County Jail	Living	Local Hospital	Accidental	Drug Overdose
2005567	Sheriff	070000	Contra Costa County Sheriff's Department	Contra Costa	White	Male	53	Booked - No Charges Filed	854	2005	03	County Jail	Unknown	County Jail	Accidental	Unknown
2005568	Sheriff	370000	San Diego County Sheriff's Department	San Diego	Hispanic	Male	22	Other	323	2005	05	Other	Other	Other	Homicide Justified (Law Enforcement Staff)	Firearm
2005569	Sheriff	370000	San Diego County Sheriff's Department	San Diego	Black	Male	37	Other	344	2005	05	Other	Other	Other	Homicide Justified (Law Enforcement Staff)	Firearm
2005570	Sheriff	070000	Contra Costa County Sheriff's Department	Contra Costa	Hispanic	Male	46	Booked - Awaiting Trial	510	2005	07	County Jail	Living	County Jail	Suicide	Hanging,Strangulation
2005571	Sheriff	370000	San Diego County Sheriff's Department	San Diego	Hispanic	Male	50	Other	000	2005	07	Other	Other	Local Hospital	Accidental	Drug Overdose
2005572	Sheriff	370000	San Diego County Sheriff's Department	San Diego	Hispanic	Male	32	Other	320	2005	07	Other	Other	Other	Homicide Justified (Law Enforcement Staff)	Firearm
2005573	Sheriff	370000	San Diego County Sheriff's Department	San Diego	Hispanic	Male	26	Other	200	2005	07	Other	Other	Other	Homicide Justified (Law Enforcement Staff)	Firearm
2005574	Sheriff	370000	San Diego County Sheriff's Department	San Diego	Hispanic	Male	23	Other	570	2005	08	Other	Other	Other	Homicide Justified (Law Enforcement Staff)	Firearm
2005575	State	21015C	San Quentin State Prison	Marin	White	Male	31	Sentenced	400	2005	09	CDC/CRC	Living	CDC/CRC	Natural	Not Applicable
2005576	Sheriff	070000	Contra Costa County Sheriff's Department	Contra Costa	Other Asian	Male	26	Booked - No Charges Filed	320	2005	10	County Jail	Living	County Jail	Suicide	Hanging,Strangulation
2005577	Sheriff	370000	San Diego County Sheriff's Department	San Diego	Hispanic	Male	31	Other	825	2005	10	Other	Other	Other	Homicide Justified (Law Enforcement Staff)	Firearm
2005578	Police	010900	Oakland Police Department	Alameda	Black	Male	34	Other	801	2005	11	Other	Other	Other	Accidental	Drug Overdose
2005579	State	36015M	Patton State Hospital	San Bernardino	White	Male	64	Sentenced	720	2005	01	State Hospital	Not Applicable	State Hospital	Natural	Not Applicable
2005580	Police	371100	San Diego Police Department	San Diego	White	Male	45	Other	342	2005	02	Other	Other	Local Hospital	Homicide Justified (Law Enforcement Staff)	Other
2005581	State	36015M	Patton State Hospital	San Bernardino	Black	Male	54	Sentenced	400	2005	02	State Hospital	Living	State Hospital	Natural	Not Applicable
2005582	State	36015M	Patton State Hospital	San Bernardino	White	Male	61	Sentenced	620	2005	02	State Hospital	Not Applicable	State Hospital	Natural	Not Applicable
2005583	State	36015M	Patton State Hospital	San Bernardino	White	Male	54	Sentenced	100	2005	02	State Hospital	Not Applicable	State Hospital	Natural	Not Applicable
2005584	State	36015C	California Institution for Men	San Bernardino	White	Male	50	Sentenced	921	2005	09	CDC/CRC	Living	CDC/CRC	Homicide Willful (Other Inmate)	Hanging,Strangulation
2005585	Police	191000	Beverly Hills Police Department	Los Angeles	Black	Male	36	In Transit	250	2005	09	Other	Other	Other	Homicide Justified (Law Enforcement Staff)	Firearm
2005586	State	36015M	Patton State Hospital	San Bernardino	Black	Male	56	Sentenced	100	2005	11	State Hospital	Living	State Hospital	Natural	Not Applicable
2005587	State	36015M	Patton State Hospital	San Bernardino	White	Male	43	Sentenced	390	2005	12	State Hospital	Crime/Arrest Scene	State Hospital	Homicide Willful (Other Inmate)	Hands,Feet,Fists
2005588	State	13045C	Centinela State Prison	Imperial	Hispanic	Male	64	Sentenced	872	2005	10	CDC/CRC	Not Applicable	Local Hospital	Natural	Not Applicable
2005589	Police	340400	Sacramento Police Department	Sacramento	Black	Male	44	Other	323	2005	04	Other	Other	Other	Homicide Justified (Law Enforcement Staff)	Firearm
2005590	State	19015M	Metropolitan State Hospital	Los Angeles	Black	Female	55	Sentenced	802	2005	03	State Hospital	Living	Local Hospital	Natural	Not Applicable
2005591	State	19015M	Metropolitan State Hospital	Los Angeles	Black	Male	67	Sentenced	372	2005	03	State Hospital	Living	Local Hospital	Natural	Not Applicable
2005592	State	19015M	Metropolitan State Hospital	Los Angeles	Black	Male	53	Sentenced	320	2005	03	State Hospital	Living	Local Hospital	Natural	Not Applicable
2005593	Sheriff	330000	Riverside County Sheriff's Department	Riverside	White	Male	51	Booked - No Charges Filed	827	2005	10	County Jail	Not Applicable	Local Hospital	Cannot be Determined	Not Applicable
2005594	State	19015M	Metropolitan State Hospital	Los Angeles	Black	Female	50	Sentenced	800	2005	06	State Hospital	Unknown	Local Hospital	Natural	Not Applicable
2005595	State	19015M	Metropolitan State Hospital	Los Angeles	White	Female	69	Sentenced	150	2005	08	State Hospital	Unknown	Local Hospital	Natural	Not Applicable
2005596	State	19015M	Metropolitan State Hospital	Los Angeles	Hispanic	Male	79	Sentenced	320	2005	11	State Hospital	Unknown	Local Hospital	Natural	Not Applicable
2005597	State	19015M	Metropolitan State Hospital	Los Angeles	Other Asian	Male	37	Sentenced	400	2005	11	State Hospital	Unknown	Local Hospital	Natural	Not Applicable
2005598	State	13015C	Calipatria State Prison	Imperial	Hispanic	Male	31	Sentenced	825	2005	02	CDC/CRC	Living	CDC/CRC	Accidental	Drug Overdose
2005599	State	36085C	California Institution for Women	San Bernardino	Black	Female	47	Sentenced	200	2005	02	CDC/CRC	Not Applicable	Local Hospital	Natural	Not Applicable
2005600	State	16015C	Avenal State Prison	Kings	Other	Male	66	Sentenced	323	2005	08	CDC/CRC	Medical Treatment	CDC/CRC	Natural	Not Applicable
2005601	State	13015C	Calipatria State Prison	Imperial	Hispanic	Male	33	Sentenced	300	2005	08	CDC/CRC	Common	CDC/CRC	Homicide Justified (Law Enforcement Staff)	Firearm
2005602	State	16015C	Avenal State Prison	Kings	White	Male	69	Sentenced	822	2005	10	CDC/CRC	Medical Treatment	CDC/CRC	Natural	Not Applicable
2005603	State	16015C	Avenal State Prison	Kings	Black	Male	45	Sentenced	420	2005	10	CDC/CRC	Medical Treatment	Local Hospital	Natural	Not Applicable
2005604	State	16015C	Avenal State Prison	Kings	White	Male	57	Sentenced	100	2005	11	CDC/CRC	Medical Treatment	CDC/CRC	Natural	Not Applicable
2005605	State	16015C	Avenal State Prison	Kings	Black	Male	83	Sentenced	700	2005	11	CDC/CRC	Living	CDC/CRC	Natural	Not Applicable
2005606	State	16025C	Corcoran State Prison	Kings	Black	Male	50	Sentenced	220	2005	11	CDC/CRC	Not Applicable	CDC/CRC	Natural	Not Applicable
2005607	State	16015C	Avenal State Prison	Kings	Hispanic	Male	73	Sentenced	120	2005	12	CDC/CRC	Not Applicable	CDC/CRC	Natural	Not Applicable
2005608	State	16015C	Avenal State Prison	Kings	White	Male	66	Sentenced	700	2005	12	CDC/CRC	Not Applicable	CDC/CRC	Natural	Not Applicable
2005609	State	37015C	R. J. Donovan Correctional Facility	San Diego	White	Male	54	Sentenced	120	2005	12	CDC/CRC	Not Applicable	Local Hospital	Natural	Not Applicable
2005610	State	33015C	California Rehabilitation Center	Riverside	Hispanic	Male	65	Sentenced	320	2005	10	CDC/CRC	Not Applicable	Local Hospital	Natural	Not Applicable
2005611	State	10015C	Pleasant Valley State Prison	Fresno	White	Male	24	Sentenced	220	2005	06	CDC/CRC	Living	CDC/CRC	Accidental	Drug Overdose
2005612	State	33015C	California Rehabilitation Center	Riverside	Black	Male	44	Sentenced	800	2005	02	CDC/CRC	Not Applicable	Local Hospital	Natural	Not Applicable
2005613	State	20015C	Central CA Women's Facility	Madera	Black	Female	53	Sentenced	510	2005	01	CDC/CRC	Not Applicable	Local Hospital	Natural	Not Applicable
2005614	State	20015C	Central CA Women's Facility	Madera	Other	Female	59	Sentenced	120	2005	05	CDC/CRC	Not Applicable	Local Hospital	Natural	Not Applicable
2005615	State	20015C	Central CA Women's Facility	Madera	Black	Female	48	Sentenced	320	2005	06	CDC/CRC	Not Applicable	Local Hospital	Natural	Not Applicable
2005616	State	20015C	Central CA Women's Facility	Madera	White	Female	61	Sentenced	110	2005	09	CDC/CRC	Not Applicable	Local Hospital	Natural	Not Applicable
2005617	State	20015C	Central CA Women's Facility	Madera	White	Female	62	Sentenced	120	2005	10	CDC/CRC	Not Applicable	Local Hospital	Natural	Not Applicable
2005618	State	20015C	Central CA Women's Facility	Madera	White	Female	42	Sentenced	790	2005	12	CDC/CRC	Medical Treatment	CDC/CRC	Cannot be Determined	Cannot be Determined
2005619	State	33015C	California Rehabilitation Center	Riverside	White	Male	52	Sentenced	700	2005	07	CDC/CRC	Not Applicable	CDC/CRC	Natural	Not Applicable
2005620	Police	194200	Los Angeles Police Department	Los Angeles	Hispanic	Male	45	Process of Arrest	094	2005	02	Process of Arrest	Crime/Arrest Scene	Local Hospital	Homicide Justified (Law Enforcement Staff)	Other
2005621	State	16015C	Avenal State Prison	Kings	White	Male	54	Sentenced	410	2005	08	CDC/CRC	Administrative	CDC/CRC	Suicide	Hanging,Strangulation
2005622	State	16025C	Corcoran State Prison	Kings	Hispanic	Male	50	Sentenced	120	2005	06	CDC/CRC	Not Applicable	CDC/CRC	Natural	Not Applicable
2005623	State	37015C	R. J. Donovan Correctional Facility	San Diego	White	Male	46	Sentenced	100	2005	06	CDC/CRC	Living	CDC/CRC	Suicide	Hanging,Strangulation
2005624	State	37015C	R. J. Donovan Correctional Facility	San Diego	White	Male	64	Sentenced	100	2005	10	CDC/CRC	Not Applicable	Local Hospital	Natural	Not Applicable
2005625	State	37015C	R. J. Donovan Correctional Facility	San Diego	Hispanic	Male	45	Sentenced	800	2005	11	CDC/CRC	Living	CDC/CRC	Suicide	Hanging,Strangulation
2005626	State	37015C	R. J. Donovan Correctional Facility	San Diego	Other	Male	59	Sentenced	100	2005	07	CDC/CRC	Not Applicable	CDC/CRC	Natural	Not Applicable
2005627	Police	560400	Oxnard Police Department	Ventura	Hispanic	Male	39	Process of Arrest	392	2005	08	Process of Arrest	Crime/Arrest Scene	Crime/Arrest Scene	Homicide Justified (Law Enforcement Staff)	Firearm
2005628	State	37015C	R. J. Donovan Correctional Facility	San Diego	Black	Male	25	Sentenced	220	2005	10	CDC/CRC	Not Applicable	Local Hospital	Natural	Not Applicable
2005629	State	20045C	Valley State Prison for Women	Madera	Hispanic	Female	30	Sentenced	994	2005	12	CDC/CRC	Administrative	CDC/CRC	Homicide Willful (Other Inmate)	Hands,Feet,Fists
2005630	State	36015C	California Institution for Men	San Bernardino	Hispanic	Male	44	Sentenced	841	2005	11	CDC/CRC	Medical Treatment	CDC/CRC	Natural	Not Applicable
2005631	State	37015C	R. J. Donovan Correctional Facility	San Diego	Black	Male	55	Sentenced	220	2005	05	CDC/CRC	Not Applicable	Local Hospital	Natural	Not Applicable
2005632	Sheriff	490000	Sonoma County Sheriff's Department	Sonoma	White	Male	31	Process of Arrest	397	2005	12	Process of Arrest	Crime/Arrest Scene	Crime/Arrest Scene	Other	Other
2005633	State	10015C	Pleasant Valley State Prison	Fresno	White	Male	41	Sentenced	220	2005	08	CDC/CRC	Living	CDC/CRC	Homicide Willful (Other Inmate)	Hanging,Strangulation
2005634	Police	361000	San Bernardino Police Department	San Bernardino	Hispanic	Male	32	Process of Arrest	323	2005	10	Process of Arrest	Crime/Arrest Scene	Local Hospital	Homicide Justified (Law Enforcement Staff)	Firearm
2005635	Police	361000	San Bernardino Police Department	San Bernardino	Hispanic	Male	28	Process of Arrest	341	2005	12	Process of Arrest	Crime/Arrest Scene	Crime/Arrest Scene	Homicide Justified (Law Enforcement Staff)	Firearm
2005636	State	33045C	Chuckawalla Valley State Prison	Riverside	White	Male	59	Sentenced	720	2005	12	CDC/CRC	Common	CDC/CRC	Natural	Not Applicable
2005637	State	33045C	Chuckawalla Valley State Prison	Riverside	Black	Male	80	Sentenced	120	2005	12	CDC/CRC	Medical Treatment	CDC/CRC	Natural	Not Applicable
2005638	State	33045C	Chuckawalla Valley State Prison	Riverside	White	Male	78	Sentenced	100	2005	10	CDC/CRC	Not Applicable	CDC/CRC	Natural	Not Applicable
2005639	State	37015C	R. J. Donovan Correctional Facility	San Diego	White	Male	24	Sentenced	345	2005	06	CDC/CRC	Living	CDC/CRC	Suicide	Hanging,Strangulation
2005640	State	37015C	R. J. Donovan Correctional Facility	San Diego	Black	Male	50	Sentenced	420	2005	06	CDC/CRC	Not Applicable	Local Hospital	Natural	Not Applicable
2005641	State	37015C	R. J. Donovan Correctional Facility	San Diego	American Indian	Male	28	Sentenced	320	2005	07	CDC/CRC	Living	CDC/CRC	Suicide	Hanging,Strangulation
2005642	Police	100500	Fresno Police Department	Fresno	Other Asian	Male	28	Process of Arrest	200	2005	02	Process of Arrest	Crime/Arrest Scene	Local Hospital	Homicide Justified (Law Enforcement Staff)	Rifle/Shotgun
2005643	Police	100500	Fresno Police Department	Fresno	Hispanic	Male	21	Process of Arrest	321	2005	06	Process of Arrest	Crime/Arrest Scene	Local Hospital	Homicide Justified (Law Enforcement Staff)	Handgun
2005644	Police	100500	Fresno Police Department	Fresno	White	Male	31	Process of Arrest	323	2005	07	Process of Arrest	Crime/Arrest Scene	Crime/Arrest Scene	Homicide Justified (Law Enforcement Staff)	Handgun
2005645	Police	100500	Fresno Police Department	Fresno	Hispanic	Female	17	Process of Arrest	300	2005	09	Process of Arrest	Crime/Arrest Scene	Local Hospital	Homicide Justified (Law Enforcement Staff)	Handgun
2005646	Police	100500	Fresno Police Department	Fresno	Black	Male	24	Process of Arrest	323	2005	11	Process of Arrest	Crime/Arrest Scene	Local Hospital	Homicide Justified (Law Enforcement Staff)	Handgun
2006001	State	34015C	Folsom State Prison	Sacramento	White	Male	47	Sentenced	822	2006	01	CDC/CRC	Common	CDC/CRC	Natural	Not Applicable
2006002	State	08015C	Pelican Bay State Prison	Del Norte	Hispanic	Male	26	Sentenced	110	2006	01	CDC/CRC	Living	CDC/CRC	Homicide Willful (Other Inmate)	Hanging,Strangulation
2006003	State	10015C	Pleasant Valley State Prison	Fresno	White	Male	43	Sentenced	825	2006	01	CDC/CRC	Living	CDC/CRC	Accidental	Drug Overdose
2006004	State	27025C	Salinas Valley State Prison	Monterey	White	Male	37	Sentenced	610	2006	01	CDC/CRC	Living	CDC/CRC	Homicide Willful (Other Inmate)	Hands,Feet,Fists
2006005	Sheriff	190000	Los Angeles County Sheriff's Department	Los Angeles	Hispanic	Male	56	Sentenced	825	2006	01	County Jail	Medical Treatment	Local Hospital	Natural	Not Applicable
2006006	Sheriff	360000	San Bernardino County Sheriff's Department	San Bernardino	White	Male	38	Booked - Awaiting Trial	560	2006	01	County Jail	Not Applicable	Local Hospital	Natural	Not Applicable
2006007	State	33015C	California Rehabilitation Center	Riverside	Black	Male	51	Sentenced	802	2006	01	CDC/CRC	Medical Treatment	Local Hospital	Natural	Not Applicable
2006008	State	48015C	California Medical Facility	Solano	White	Male	51	Sentenced	841	2006	01	CDC/CRC	Medical Treatment	Local Hospital	Natural	Not Applicable
2006009	State	48015C	California Medical Facility	Solano	Hispanic	Male	49	Sentenced	120	2006	01	CDC/CRC	Medical Treatment	CDC/CRC	Natural	Not Applicable
2006010	Sheriff	210000	Marin County Sheriff's Department	Marin	White	Male	59	Sentenced	827	2006	01	County Jail	Living	Local Hospital	Natural	Not Applicable
2006011	State	36015C	California Institution for Men	San Bernardino	Hispanic	Male	37	Sentenced	110	2006	01	CDC/CRC	Medical Treatment	Local Hospital	Natural	Not Applicable
2006012	State	27015C	Correctional Training Facility	Monterey	Hispanic	Male	56	Sentenced	200	2006	01	CDC/CRC	Not Applicable	Local Hospital	Natural	Not Applicable
2006013	Police	301100	Laguna Beach Police Department	Orange	White	Male	25	Awaiting Booking	827	2006	01	City Jail	Holding	City Jail	Accidental	Drug Overdose
2006014	State	48015C	California Medical Facility	Solano	Black	Male	57	Sentenced	110	2006	01	CDC/CRC	Medical Treatment	CDC/CRC	Natural	Not Applicable
2006015	State	27015C	Correctional Training Facility	Monterey	Korean	Male	58	Sentenced	100	2006	01	CDC/CRC	Living	CDC/CRC	Homicide Willful (Other Inmate)	Hands,Feet,Fists
2006016	Police	070100	Antioch Police Department	Contra Costa	Black	Male	39	Process of Arrest	300	2006	01	Process of Arrest	Crime/Arrest Scene	Local Hospital	Accidental	Drug Overdose
2006017	State	16025C	Corcoran State Prison	Kings	White	Male	32	Sentenced	342	2006	01	CDC/CRC	Living	CDC/CRC	Suicide	Hanging,Strangulation
2006018	Sheriff	190000	Los Angeles County Sheriff's Department	Los Angeles	Black	Male	49	Booked - Awaiting Trial	800	2006	01	County Jail	Medical Treatment	Local Hospital	Natural	Not Applicable
2006019	State	13045C	Centinela State Prison	Imperial	Hispanic	Male	65	Sentenced	530	2006	01	CDC/CRC	Medical Treatment	Local Hospital	Natural	Not Applicable
2006020	State	37015C	R. J. Donovan Correctional Facility	San Diego	Hispanic	Male	54	Sentenced	802	2006	01	CDC/CRC	Medical Treatment	Local Hospital	Natural	Not Applicable
2006021	Sheriff	190000	Los Angeles County Sheriff's Department	Los Angeles	Black	Male	47	Booked - Awaiting Trial	800	2006	01	County Jail	Living	County Jail	Natural	Not Applicable
2006022	Sheriff	550000	Tuolumne County Sheriff's Department	Tuolumne	White	Male	43	Booked - Awaiting Trial	844	2006	01	County Jail	Living	County Jail	Natural	Not Applicable
2006023	State	15025C	Wasco State Prison	Kern	White	Male	36	Sentenced	865	2006	01	CDC/CRC	Medical Treatment	Local Hospital	Natural	Not Applicable
2006024	Sheriff	010000	Alameda County Sheriff's Department	Alameda	Other	Male	28	Booked - No Charges Filed	320	2006	01	County Jail	Living	County Jail	Suicide	Hanging,Strangulation
2006025	State	34065C	California State Prison, Sacramento	Sacramento	White	Male	35	Sentenced	250	2006	01	CDC/CRC	Living	CDC/CRC	Suicide	Hanging,Strangulation
2006026	State	27015C	Correctional Training Facility	Monterey	Black	Male	58	Sentenced	200	2006	01	CDC/CRC	Not Applicable	CDC/CRC	Natural	Not Applicable
2006027	State	33015C	California Rehabilitation Center	Riverside	White	Male	57	Sentenced	344	2006	01	CDC/CRC	Medical Treatment	Local Hospital	Natural	Not Applicable
2006028	State	36015C	California Institution for Men	San Bernardino	Hispanic	Male	51	Sentenced	110	2006	01	CDC/CRC	Not Applicable	CDC/CRC	Natural	Not Applicable
2006029	State	10015C	Pleasant Valley State Prison	Fresno	White	Male	62	Sentenced	100	2006	01	CDC/CRC	Medical Treatment	Local Hospital	Natural	Not Applicable
2006030	Sheriff	390000	San Joaquin County Sheriff's Department	San Joaquin	White	Female	49	Booked - No Charges Filed	079	2006	01	County Jail	Living	Local Hospital	Natural	Not Applicable
2006031	State	28015M	Napa State Hospital	Napa	White	Male	67	Sentenced	700	2006	01	State Hospital	Medical Treatment	Local Hospital	Natural	Not Applicable
2006032	State	36015M	Patton State Hospital	San Bernardino	Black	Male	61	Sentenced	200	2006	01	State Hospital	Medical Treatment	Local Hospital	Natural	Not Applicable
2006033	State	36015C	California Institution for Men	San Bernardino	Black	Male	37	Sentenced	420	2006	01	CDC/CRC	Medical Treatment	CDC/CRC	Natural	Not Applicable
2006034	State	13045C	Centinela State Prison	Imperial	Hispanic	Male	41	Sentenced	321	2006	01	CDC/CRC	Medical Treatment	CDC/CRC	Natural	Not Applicable
2006035	State	27025C	Salinas Valley State Prison	Monterey	Black	Male	35	Sentenced	210	2006	01	CDC/CRC	Living	CDC/CRC	Suicide	Hanging,Strangulation
2006036	Sheriff	150000	Kern County Sheriff's Department	Kern	Hispanic	Male	32	Process of Arrest	372	2006	01	Process of Arrest	Crime/Arrest Scene	Local Hospital	Homicide Justified (Law Enforcement Staff)	Club,Blunt Instrument
2006037	Sheriff	190000	Los Angeles County Sheriff's Department	Los Angeles	White	Male	48	Booked - Awaiting Trial	510	2006	01	County Jail	Living	County Jail	Natural	Not Applicable
2006038	State	18035C	High Desert State Prison	Lassen	White	Male	54	Sentenced	821	2006	01	CDC/CRC	Living	CDC/CRC	Accidental	Drug Overdose
2006039	State	36015C	California Institution for Men	San Bernardino	Black	Male	57	Sentenced	400	2006	01	CDC/CRC	Not Applicable	Local Hospital	Natural	Not Applicable
2006040	State	28015M	Napa State Hospital	Napa	Black	Male	68	Sentenced	100	2006	01	State Hospital	Medical Treatment	Local Hospital	Natural	Not Applicable
2006041	State	48015C	California Medical Facility	Solano	Hispanic	Male	43	Sentenced	700	2006	01	CDC/CRC	Medical Treatment	CDC/CRC	Natural	Not Applicable
2006042	State	37015C	R. J. Donovan Correctional Facility	San Diego	Hispanic	Male	68	Sentenced	250	2006	01	CDC/CRC	Not Applicable	Local Hospital	Natural	Not Applicable
2006043	State	28015M	Napa State Hospital	Napa	White	Male	35	Sentenced	320	2006	01	State Hospital	Medical Treatment	Local Hospital	Natural	Not Applicable
2006044	State	48015C	California Medical Facility	Solano	Black	Male	51	Sentenced	384	2006	01	CDC/CRC	Medical Treatment	CDC/CRC	Natural	Not Applicable
2006045	State	48015C	California Medical Facility	Solano	White	Male	45	Sentenced	832	2006	01	CDC/CRC	Medical Treatment	CDC/CRC	Natural	Not Applicable
2006046	State	10015C	Pleasant Valley State Prison	Fresno	White	Male	53	Sentenced	344	2006	01	CDC/CRC	Medical Treatment	Local Hospital	Natural	Not Applicable
2006047	State	36015C	California Institution for Men	San Bernardino	Black	Male	34	Sentenced	200	2006	01	CDC/CRC	Medical Treatment	Local Hospital	Natural	Not Applicable
2006048	State	16015C	Avenal State Prison	Kings	White	Male	47	Sentenced	220	2006	01	CDC/CRC	Not Applicable	Local Hospital	Natural	Not Applicable
2006049	State	36015C	California Institution for Men	San Bernardino	Hispanic	Male	58	Sentenced	220	2006	01	CDC/CRC	Medical Treatment	Local Hospital	Natural	Not Applicable
2006050	State	34065C	California State Prison, Sacramento	Sacramento	Black	Male	71	Sentenced	110	2006	02	CDC/CRC	Medical Treatment	CDC/CRC	Natural	Not Applicable
2006051	State	40015C	California Men's Colony	San Luis Obispo	Hispanic	Male	33	Sentenced	790	2006	02	CDC/CRC	Medical Treatment	CDC/CRC	Natural	Not Applicable
2006052	Sheriff	370000	San Diego County Sheriff's Department	San Diego	White	Male	42	Process of Arrest	341	2006	01	Process of Arrest	Crime/Arrest Scene	Crime/Arrest Scene	Homicide Justified (Law Enforcement Staff)	Handgun
2006053	State	15045C	North Kern State Prison	Kern	Hispanic	Male	51	Sentenced	825	2006	02	CDC/CRC	Medical Treatment	Local Hospital	Natural	Not Applicable
2006054	State	27015C	Correctional Training Facility	Monterey	Hispanic	Male	46	Sentenced	100	2006	02	CDC/CRC	Not Applicable	CDC/CRC	Natural	Not Applicable
2006055	State	48015C	California Medical Facility	Solano	White	Male	41	Sentenced	880	2006	02	CDC/CRC	Medical Treatment	CDC/CRC	Natural	Not Applicable
2006056	State	28015M	Napa State Hospital	Napa	White	Male	56	Sentenced	320	2006	02	State Hospital	Living	State Hospital	Natural	Not Applicable
2006057	State	28015M	Napa State Hospital	Napa	White	Male	56	Sentenced	000	2006	02	State Hospital	Medical Treatment	State Hospital	Natural	Not Applicable
2006058	Sheriff	550000	Tuolumne County Sheriff's Department	Tuolumne	White	Female	51	Awaiting Booking	836	2006	02	County Jail	Booking	County Jail	Accidental	Drug Overdose
2006059	State	16015C	Avenal State Prison	Kings	Hispanic	Male	75	Sentenced	110	2006	02	CDC/CRC	Not Applicable	CDC/CRC	Natural	Not Applicable
2006060	Sheriff	130000	Imperial County Sheriff's Department	Imperial	Hispanic	Male	30	Booked - Awaiting Trial	100	2006	01	County Jail	Medical Treatment	Local Hospital	Suicide	Hanging,Strangulation
2006061	State	20015C	Central CA Women's Facility	Madera	Other	Female	44	Sentenced	400	2006	01	CDC/CRC	Medical Treatment	Local Hospital	Natural	Not Applicable
2006062	State	16025C	Corcoran State Prison	Kings	White	Male	47	Sentenced	100	2006	02	CDC/CRC	Living	CDC/CRC	Suicide	Hanging,Strangulation
2006063	Sheriff	190000	Los Angeles County Sheriff's Department	Los Angeles	Black	Male	45	Booked - Awaiting Trial	720	2006	02	County Jail	Holding	County Jail	Homicide Willful (Other Inmate)	Hands,Feet,Fists
2006064	State	34065C	California State Prison, Sacramento	Sacramento	White	Male	44	Sentenced	110	2006	02	CDC/CRC	Common	CDC/CRC	Homicide Willful (Other Inmate)	Hands,Feet,Fists
2006065	Police	370600	Escondido Police Department	San Diego	White	Male	35	Process of Arrest	200	2006	02	Process of Arrest	Crime/Arrest Scene	Crime/Arrest Scene	Homicide Justified (Law Enforcement Staff)	Handgun
2006066	Sheriff	370000	San Diego County Sheriff's Department	San Diego	White	Male	51	Sentenced	825	2006	02	County Jail	Medical Treatment	County Jail	Natural	Not Applicable
2006067	State	36015C	California Institution for Men	San Bernardino	White	Male	63	Sentenced	510	2006	02	CDC/CRC	Medical Treatment	CDC/CRC	Natural	Not Applicable
2006068	Sheriff	010000	Alameda County Sheriff's Department	Alameda	White	Male	63	Booked - Awaiting Trial	530	2006	02	County Jail	Not Applicable	Local Hospital	Natural	Not Applicable
2006069	Sheriff	190000	Los Angeles County Sheriff's Department	Los Angeles	Black	Male	38	Booked - Awaiting Trial	800	2006	02	County Jail	Medical Treatment	County Jail	Cannot be Determined	Cannot be Determined
2006070	Sheriff	560000	Ventura County Sheriff's Department	Ventura	Hispanic	Male	26	Sentenced	921	2006	02	County Jail	Living	County Jail	Suicide	Hanging,Strangulation
2006071	State	03035C	Mule Creek State Prison	Amador	White	Male	53	Sentenced	320	2006	02	CDC/CRC	Medical Treatment	CDC/CRC	Natural	Not Applicable
2006072	State	27025C	Salinas Valley State Prison	Monterey	White	Male	64	Sentenced	323	2006	02	CDC/CRC	Medical Treatment	CDC/CRC	Natural	Not Applicable
2006073	Sheriff	360000	San Bernardino County Sheriff's Department	San Bernardino	White	Male	32	Booked - Awaiting Trial	992	2006	02	County Jail	Living	County Jail	Suicide	Hanging,Strangulation
2006074	State	33015C	California Rehabilitation Center	Riverside	Hispanic	Male	29	Sentenced	802	2006	02	CDC/CRC	Medical Treatment	Local Hospital	Natural	Not Applicable
2006075	State	15015C	California Correctional Institution	Kern	Hispanic	Male	39	Sentenced	844	2006	02	CDC/CRC	Living	CDC/CRC	Suicide	Handgun
2006076	Sheriff	360000	San Bernardino County Sheriff's Department	San Bernardino	Hispanic	Female	22	Booked - Awaiting Trial	836	2006	02	County Jail	Medical Treatment	Local Hospital	Natural	Not Applicable
2006077	State	36015C	California Institution for Men	San Bernardino	Hispanic	Male	58	Sentenced	825	2006	02	CDC/CRC	Medical Treatment	CDC/CRC	Natural	Not Applicable
2006078	State	40015C	California Men's Colony	San Luis Obispo	White	Male	43	Sentenced	372	2006	02	CDC/CRC	Living	CDC/CRC	Suicide	Hanging,Strangulation
2006079	State	48015C	California Medical Facility	Solano	Black	Male	73	Sentenced	220	2006	02	CDC/CRC	Living	CDC/CRC	Natural	Not Applicable
2006080	Sheriff	190000	Los Angeles County Sheriff's Department	Los Angeles	White	Male	58	Booked - Awaiting Trial	825	2006	02	County Jail	Medical Treatment	Local Hospital	Natural	Not Applicable
2006081	Probation	15013G	Kern County Probation Department	Kern	White	Male	14	Sentenced	501	2006	02	Local Juvenile Facility	Other	Other	Other	Other
2006082	State	34015C	Folsom State Prison	Sacramento	White	Male	38	Sentenced	800	2006	02	CDC/CRC	Medical Treatment	Other	Natural	Not Applicable
2006083	State	40015C	California Men's Colony	San Luis Obispo	Korean	Male	43	Sentenced	150	2006	02	CDC/CRC	Living	CDC/CRC	Suicide	Hanging,Strangulation
2006084	State	48015C	California Medical Facility	Solano	Hispanic	Male	56	Sentenced	220	2006	02	CDC/CRC	Medical Treatment	Local Hospital	Natural	Not Applicable
2006085	State	40015C	California Men's Colony	San Luis Obispo	Black	Male	53	Sentenced	510	2006	02	CDC/CRC	Medical Treatment	CDC/CRC	Natural	Not Applicable
2006086	State	18035C	High Desert State Prison	Lassen	Other Asian	Male	34	Sentenced	200	2006	02	CDC/CRC	Living	CDC/CRC	Suicide	Hanging,Strangulation
2006087	State	16025C	Corcoran State Prison	Kings	Hispanic	Male	56	Sentenced	825	2006	02	CDC/CRC	Living	CDC/CRC	Accidental	Drug Overdose
2006088	State	48015C	California Medical Facility	Solano	White	Male	52	Sentenced	734	2006	02	CDC/CRC	Medical Treatment	CDC/CRC	Natural	Not Applicable
2006089	Sheriff	190000	Los Angeles County Sheriff's Department	Los Angeles	Black	Male	54	Sentenced	100	2006	02	County Jail	Medical Treatment	Local Hospital	Natural	Not Applicable
2006090	Sheriff	190000	Los Angeles County Sheriff's Department	Los Angeles	Hispanic	Male	42	Sentenced	827	2006	02	County Jail	Medical Treatment	Local Hospital	Natural	Not Applicable
2006091	State	10015C	Pleasant Valley State Prison	Fresno	Hispanic	Male	51	Sentenced	712	2006	02	CDC/CRC	Medical Treatment	Local Hospital	Natural	Not Applicable
2006092	State	16045C	California Substance Abuse Treatment Facility	Kings	White	Male	70	Sentenced	700	2006	02	CDC/CRC	Not Applicable	CDC/CRC	Natural	Not Applicable
2006093	State	37015C	R. J. Donovan Correctional Facility	San Diego	White	Male	69	Sentenced	373	2006	02	CDC/CRC	Medical Treatment	CDC/CRC	Natural	Not Applicable
2006094	State	27015C	Correctional Training Facility	Monterey	Black	Male	54	Sentenced	801	2006	03	CDC/CRC	Medical Treatment	CDC/CRC	Natural	Not Applicable
2006095	State	10015C	Pleasant Valley State Prison	Fresno	White	Male	49	Sentenced	320	2006	03	CDC/CRC	Medical Treatment	CDC/CRC	Suicide	Hanging,Strangulation
2006096	Sheriff	300000	Orange County Sheriff's Department	Orange	Hispanic	Male	46	Booked - Awaiting Trial	382	2006	03	County Jail	Medical Treatment	Local Hospital	Natural	Not Applicable
2006097	State	40015C	California Men's Colony	San Luis Obispo	Black	Male	35	Sentenced	802	2006	03	CDC/CRC	Common	CDC/CRC	Homicide Willful (Other Inmate)	Hands,Feet,Fists
2006098	State	48015C	California Medical Facility	Solano	Black	Male	51	Sentenced	406	2006	03	CDC/CRC	Medical Treatment	CDC/CRC	Natural	Not Applicable
2006099	State	16015C	Avenal State Prison	Kings	Hispanic	Male	53	Sentenced	700	2006	03	CDC/CRC	Not Applicable	Local Hospital	Natural	Not Applicable
2006100	State	36015M	Patton State Hospital	San Bernardino	Hispanic	Female	25	Sentenced	510	2006	03	State Hospital	Medical Treatment	Local Hospital	Suicide	Hanging,Strangulation
2006101	State	15025C	Wasco State Prison	Kern	White	Male	59	Sentenced	510	2006	03	CDC/CRC	Medical Treatment	CDC/CRC	Natural	Not Applicable
2006102	State	48045C	California State Prison, Solano	Solano	Black	Male	42	Sentenced	120	2006	02	CDC/CRC	Medical Treatment	Local Hospital	Natural	Not Applicable
2006103	State	48045C	California State Prison, Solano	Solano	White	Male	57	Sentenced	110	2006	03	CDC/CRC	Living	CDC/CRC	Natural	Not Applicable
2006104	Police	370600	Escondido Police Department	San Diego	White	Male	75	Process of Arrest	300	2006	03	Process of Arrest	Crime/Arrest Scene	Crime/Arrest Scene	Suicide	Handgun
2006105	State	48015C	California Medical Facility	Solano	White	Male	63	Sentenced	110	2006	03	CDC/CRC	Medical Treatment	CDC/CRC	Natural	Not Applicable
2006106	State	27015C	Correctional Training Facility	Monterey	Black	Male	66	Sentenced	100	2006	03	CDC/CRC	Medical Treatment	CDC/CRC	Natural	Not Applicable
2006107	State	10015C	Pleasant Valley State Prison	Fresno	White	Male	53	Sentenced	700	2006	03	CDC/CRC	Medical Treatment	Local Hospital	Natural	Not Applicable
2006108	Sheriff	190000	Los Angeles County Sheriff's Department	Los Angeles	White	Male	39	Booked - Awaiting Trial	400	2006	03	County Jail	Holding	County Jail	Natural	Not Applicable
2006109	State	03035C	Mule Creek State Prison	Amador	Hispanic	Male	43	Sentenced	600	2006	03	CDC/CRC	Medical Treatment	CDC/CRC	Natural	Not Applicable
2006110	State	48015C	California Medical Facility	Solano	White	Male	49	Sentenced	822	2006	03	CDC/CRC	Medical Treatment	CDC/CRC	Natural	Not Applicable
2006111	Probation	19013G	Los Angeles County Probation Department	Los Angeles	Hispanic	Female	18	In Transit	049	2006	03	Local Juvenile Facility	Medical Treatment	Local Hospital	Natural	Not Applicable
2006112	State	27015C	Correctional Training Facility	Monterey	White	Male	55	Sentenced	382	2006	03	CDC/CRC	Medical Treatment	CDC/CRC	Natural	Not Applicable
2006113	State	27025C	Salinas Valley State Prison	Monterey	White	Male	37	Sentenced	110	2006	03	CDC/CRC	Living	CDC/CRC	Accidental	Drug Overdose
2006114	State	48045C	California State Prison, Solano	Solano	White	Male	46	Sentenced	120	2006	03	CDC/CRC	Not Applicable	CDC/CRC	Natural	Not Applicable
2006115	State	16045C	California Substance Abuse Treatment Facility	Kings	Hispanic	Male	45	Sentenced	110	2006	03	CDC/CRC	Not Applicable	CDC/CRC	Natural	Not Applicable
2006116	State	15015C	California Correctional Institution	Kern	Black	Male	44	Sentenced	800	2006	03	CDC/CRC	Not Applicable	Local Hospital	Natural	Not Applicable
2006117	State	10015C	Pleasant Valley State Prison	Fresno	White	Male	63	Sentenced	120	2006	03	CDC/CRC	Medical Treatment	Local Hospital	Natural	Not Applicable
2006118	State	34065C	California State Prison, Sacramento	Sacramento	American Indian	Male	46	Sentenced	398	2006	03	CDC/CRC	Medical Treatment	CDC/CRC	Natural	Not Applicable
2006119	Sheriff	240000	Merced County Sheriff's Department	Merced	Black	Male	26	Booked - Awaiting Trial	821	2006	03	County Jail	Not Applicable	Local Hospital	Natural	Not Applicable
2006120	State	16045C	California Substance Abuse Treatment Facility	Kings	Black	Male	88	Sentenced	151	2006	03	CDC/CRC	Not Applicable	CDC/CRC	Natural	Not Applicable
2006121	Police	194100	Long Beach Police Department	Los Angeles	Hispanic	Male	29	Other	323	2006	02	Other	Other	Other	Homicide Justified (Law Enforcement Staff)	Handgun
2006122	Police	340400	Sacramento Police Department	Sacramento	Black	Male	47	Other	323	2006	03	Other	Other	Other	Homicide Justified (Law Enforcement Staff)	Handgun
2006123	State	19105C	California State Prison, Lancaster	Los Angeles	Hispanic	Male	35	Sentenced	812	2006	03	CDC/CRC	Living	CDC/CRC	Natural	Not Applicable
2006124	Police	194200	Los Angeles Police Department	Los Angeles	Black	Male	43	Process of Arrest	800	2006	03	Process of Arrest	Crime/Arrest Scene	Crime/Arrest Scene	Natural	Not Applicable
2006125	State	27025C	Salinas Valley State Prison	Monterey	Hispanic	Male	47	Sentenced	410	2006	03	CDC/CRC	Living	CDC/CRC	Suicide	Knife,Cutting Instrument
2006126	State	40015C	California Men's Colony	San Luis Obispo	White	Male	43	Sentenced	120	2006	03	CDC/CRC	Not Applicable	CDC/CRC	Natural	Not Applicable
2006127	State	15045C	North Kern State Prison	Kern	Black	Male	66	Sentenced	110	2006	03	CDC/CRC	Medical Treatment	Local Hospital	Natural	Not Applicable
2006128	State	48015C	California Medical Facility	Solano	White	Male	48	Sentenced	713	2006	03	CDC/CRC	Other	CDC/CRC	Natural	Not Applicable
2006129	Sheriff	360000	San Bernardino County Sheriff's Department	San Bernardino	Hispanic	Male	35	Booked - Awaiting Trial	825	2006	03	County Jail	Living	County Jail	Homicide Willful (Other Inmate)	Hanging,Strangulation
2006130	State	48015C	California Medical Facility	Solano	White	Male	52	Sentenced	345	2006	03	CDC/CRC	Other	CDC/CRC	Natural	Not Applicable
2006131	State	48015C	California Medical Facility	Solano	Black	Male	45	Sentenced	825	2006	03	CDC/CRC	Medical Treatment	CDC/CRC	Natural	Not Applicable
2006132	State	16025C	Corcoran State Prison	Kings	Black	Male	55	Sentenced	250	2006	03	CDC/CRC	Medical Treatment	CDC/CRC	Natural	Not Applicable
2006133	State	019900	California Highway Patrol	Alameda	White	Female	31	Process of Arrest	341	2006	03	Process of Arrest	Crime/Arrest Scene	Local Hospital	Homicide Justified (Law Enforcement Staff)	Handgun
2006134	State	19015M	Metropolitan State Hospital	Los Angeles	White	Male	61	Sentenced	345	2006	03	State Hospital	Medical Treatment	Local Hospital	Natural	Not Applicable
2006135	State	15015C	California Correctional Institution	Kern	White	Male	68	Sentenced	921	2006	03	CDC/CRC	Medical Treatment	Local Hospital	Natural	Not Applicable
2006136	State	36015C	California Institution for Men	San Bernardino	Hispanic	Male	43	Sentenced	994	2006	03	CDC/CRC	Medical Treatment	CDC/CRC	Natural	Not Applicable
2006137	State	36015M	Patton State Hospital	San Bernardino	White	Male	79	Sentenced	100	2006	03	State Hospital	Not Applicable	Local Hospital	Natural	Not Applicable
2006138	State	15045C	North Kern State Prison	Kern	Black	Male	35	Sentenced	880	2006	03	CDC/CRC	Living	CDC/CRC	Suicide	Hanging,Strangulation
2006139	State	28015M	Napa State Hospital	Napa	White	Male	67	Sentenced	320	2006	03	State Hospital	Medical Treatment	State Hospital	Natural	Not Applicable
2006140	State	15025C	Wasco State Prison	Kern	White	Male	65	Sentenced	420	2006	03	CDC/CRC	Not Applicable	Local Hospital	Natural	Not Applicable
2006141	State	16025C	Corcoran State Prison	Kings	White	Male	63	Sentenced	800	2006	03	CDC/CRC	Medical Treatment	CDC/CRC	Natural	Not Applicable
2006142	State	16015C	Avenal State Prison	Kings	White	Male	77	Sentenced	300	2006	03	CDC/CRC	Not Applicable	Local Hospital	Natural	Not Applicable
2006143	Sheriff	190000	Los Angeles County Sheriff's Department	Los Angeles	Hispanic	Male	33	Booked - Awaiting Trial	320	2006	03	County Jail	Living	County Jail	Natural	Not Applicable
2006144	State	48045C	California State Prison, Solano	Solano	White	Male	57	Sentenced	120	2006	03	CDC/CRC	Not Applicable	Local Hospital	Natural	Not Applicable
2006145	State	36015C	California Institution for Men	San Bernardino	Black	Male	64	Sentenced	801	2006	03	CDC/CRC	Medical Treatment	CDC/CRC	Natural	Not Applicable
2006146	State	27025C	Salinas Valley State Prison	Monterey	White	Male	47	Sentenced	300	2006	03	CDC/CRC	Living	CDC/CRC	Suicide	Hanging,Strangulation
2006147	State	37015C	R. J. Donovan Correctional Facility	San Diego	Black	Male	50	Sentenced	120	2006	03	CDC/CRC	Medical Treatment	CDC/CRC	Natural	Not Applicable
2006148	Sheriff	300000	Orange County Sheriff's Department	Orange	Hispanic	Male	22	Booked - Awaiting Trial	800	2006	03	County Jail	Living	County Jail	Natural	Not Applicable
2006149	State	48015C	California Medical Facility	Solano	Hispanic	Male	48	Sentenced	500	2006	04	CDC/CRC	Other	CDC/CRC	Natural	Not Applicable
2006150	Sheriff	430000	Santa Clara County Sheriff's Department	Santa Clara	White	Male	25	Sentenced	320	2006	04	County Jail	Living	County Jail	Homicide Willful (Other Inmate)	Hands,Feet,Fists
2006151	State	16025C	Corcoran State Prison	Kings	Black	Male	44	Sentenced	880	2006	04	CDC/CRC	Medical Treatment	Adult Camp or Ranch	Natural	Not Applicable
2006152	Sheriff	430000	Santa Clara County Sheriff's Department	Santa Clara	White	Male	52	Booked - Awaiting Trial	400	2006	04	County Jail	Medical Treatment	Local Hospital	Natural	Not Applicable
2006153	State	15025C	Wasco State Prison	Kern	Hispanic	Male	45	Sentenced	801	2006	04	CDC/CRC	Medical Treatment	Local Hospital	Natural	Not Applicable
2006154	State	16045C	California Substance Abuse Treatment Facility	Kings	Hispanic	Male	52	Sentenced	120	2006	04	CDC/CRC	Not Applicable	CDC/CRC	Natural	Not Applicable
2006155	State	16015C	Avenal State Prison	Kings	White	Male	44	Sentenced	801	2006	04	CDC/CRC	Not Applicable	Local Hospital	Natural	Not Applicable
2006156	State	36015M	Patton State Hospital	San Bernardino	White	Male	43	Sentenced	079	2006	04	State Hospital	Medical Treatment	Local Hospital	Natural	Not Applicable
2006157	Sheriff	360000	San Bernardino County Sheriff's Department	San Bernardino	Black	Male	21	Process of Arrest	200	2006	04	Process of Arrest	Crime/Arrest Scene	Local Hospital	Homicide Justified (Law Enforcement Staff)	Handgun
2006158	State	16045C	California Substance Abuse Treatment Facility	Kings	Black	Male	60	Sentenced	220	2006	04	CDC/CRC	Not Applicable	CDC/CRC	Natural	Not Applicable
2006159	State	10015C	Pleasant Valley State Prison	Fresno	Black	Male	52	Sentenced	600	2006	04	CDC/CRC	Not Applicable	Local Hospital	Natural	Not Applicable
2006160	State	13045C	Centinela State Prison	Imperial	Black	Male	44	Sentenced	837	2006	04	CDC/CRC	Medical Treatment	CDC/CRC	Natural	Not Applicable
2006161	State	16015C	Avenal State Prison	Kings	American Indian	Male	43	Sentenced	600	2006	04	CDC/CRC	Medical Treatment	CDC/CRC	Natural	Not Applicable
2006162	State	37015C	R. J. Donovan Correctional Facility	San Diego	Black	Male	39	Sentenced	620	2006	04	CDC/CRC	Other	Other	Cannot be Determined	Cannot be Determined
2006163	State	48015C	California Medical Facility	Solano	White	Male	67	Sentenced	200	2006	02	CDC/CRC	Medical Treatment	CDC/CRC	Natural	Not Applicable
2006164	State	19105C	California State Prison, Lancaster	Los Angeles	White	Male	46	Sentenced	410	2006	03	CDC/CRC	Living	CDC/CRC	Homicide Willful (Other Inmate)	Hanging,Strangulation
2006165	Sheriff	150000	Kern County Sheriff's Department	Kern	Black	Female	34	Booked - Awaiting Trial	800	2006	03	County Jail	Booking	Local Hospital	Accidental	Drug Overdose
2006166	State	339900	California Highway Patrol	Riverside	Hispanic	Male	34	Process of Arrest	323	2006	03	Process of Arrest	Crime/Arrest Scene	Crime/Arrest Scene	Homicide Justified (Law Enforcement Staff)	Handgun
2006167	State	209900	California Highway Patrol	Madera	White	Male	21	Process of Arrest	854	2006	03	Process of Arrest	Crime/Arrest Scene	Local Hospital	Homicide Justified (Law Enforcement Staff)	Handgun
2006168	Police	194200	Los Angeles Police Department	Los Angeles	Black	Male	46	Process of Arrest	800	2006	04	Process of Arrest	Crime/Arrest Scene	Crime/Arrest Scene	Accidental	Drug Overdose
2006169	State	19105C	California State Prison, Lancaster	Los Angeles	Hispanic	Male	53	Sentenced	230	2006	04	CDC/CRC	Medical Treatment	Local Hospital	Natural	Not Applicable
2006170	State	15015C	California Correctional Institution	Kern	White	Male	59	Sentenced	110	2006	04	CDC/CRC	Not Applicable	Local Hospital	Natural	Not Applicable
2006171	Sheriff	070000	Contra Costa County Sheriff's Department	Contra Costa	White	Male	42	Sentenced	397	2006	04	County Jail	Living	Local Hospital	Natural	Not Applicable
2006172	State	40015C	California Men's Colony	San Luis Obispo	Black	Male	48	Sentenced	821	2006	04	CDC/CRC	Living	CDC/CRC	Natural	Not Applicable
2006173	State	33015C	California Rehabilitation Center	Riverside	Hispanic	Male	24	Sentenced	250	2006	04	CDC/CRC	Medical Treatment	Local Hospital	Natural	Not Applicable
2006174	Sheriff	360000	San Bernardino County Sheriff's Department	San Bernardino	Hispanic	Male	46	Booked - Awaiting Trial	825	2006	04	County Jail	Living	Crime/Arrest Scene	Natural	Not Applicable
2006175	Sheriff	190000	Los Angeles County Sheriff's Department	Los Angeles	Hispanic	Male	21	Sentenced	843	2006	04	County Jail	Not Applicable	Local Hospital	Natural	Not Applicable
2006176	Sheriff	360000	San Bernardino County Sheriff's Department	San Bernardino	Hispanic	Male	30	Booked - Awaiting Trial	100	2006	04	County Jail	Living	County Jail	Suicide	Hanging,Strangulation
2006177	State	48015C	California Medical Facility	Solano	Black	Male	62	Sentenced	720	2006	04	CDC/CRC	Medical Treatment	CDC/CRC	Natural	Not Applicable
2006178	Sheriff	370000	San Diego County Sheriff's Department	San Diego	Hispanic	Male	57	Booked - Awaiting Trial	501	2006	04	County Jail	Not Applicable	Local Hospital	Natural	Not Applicable
2006179	Sheriff	190000	Los Angeles County Sheriff's Department	Los Angeles	Hispanic	Male	69	Booked - Awaiting Trial	100	2006	04	County Jail	Living	County Jail	Suicide	Hanging,Strangulation
2006180	Sheriff	190000	Los Angeles County Sheriff's Department	Los Angeles	Hispanic	Male	50	Booked - Awaiting Trial	094	2006	04	County Jail	Medical Treatment	Local Hospital	Natural	Not Applicable
2006181	State	16045C	California Substance Abuse Treatment Facility	Kings	Hispanic	Male	59	Sentenced	700	2006	04	CDC/CRC	Not Applicable	CDC/CRC	Natural	Not Applicable
2006182	State	37015C	R. J. Donovan Correctional Facility	San Diego	Black	Male	45	Sentenced	320	2006	04	CDC/CRC	Medical Treatment	Local Hospital	Natural	Not Applicable
2006183	State	10015C	Pleasant Valley State Prison	Fresno	Black	Male	55	Sentenced	600	2006	04	CDC/CRC	Living	CDC/CRC	Natural	Not Applicable
2006184	State	15015C	California Correctional Institution	Kern	Black	Male	62	Sentenced	802	2006	04	CDC/CRC	Not Applicable	Local Hospital	Natural	Not Applicable
2006185	State	18035C	High Desert State Prison	Lassen	Black	Male	30	Sentenced	100	2006	04	CDC/CRC	Medical Treatment	Local Hospital	Natural	Not Applicable
2006186	State	16045C	California Substance Abuse Treatment Facility	Kings	White	Male	57	Sentenced	320	2006	04	CDC/CRC	Medical Treatment	Local Hospital	Natural	Not Applicable
2006187	Sheriff	360000	San Bernardino County Sheriff's Department	San Bernardino	White	Male	76	Booked - Awaiting Trial	300	2006	04	County Jail	Medical Treatment	Local Hospital	Natural	Not Applicable
2006188	State	13045C	Centinela State Prison	Imperial	Black	Male	43	Sentenced	300	2006	04	CDC/CRC	Medical Treatment	CDC/CRC	Natural	Not Applicable
2006189	State	48015C	California Medical Facility	Solano	White	Male	42	Sentenced	801	2006	04	CDC/CRC	Living	CDC/CRC	Natural	Not Applicable
2006190	State	36015C	California Institution for Men	San Bernardino	Hispanic	Male	28	Sentenced	825	2006	04	CDC/CRC	Not Applicable	CDC/CRC	Natural	Not Applicable
2006191	State	48015C	California Medical Facility	Solano	White	Male	61	Sentenced	881	2006	04	CDC/CRC	Not Applicable	CDC/CRC	Natural	Not Applicable
2006192	State	10015C	Pleasant Valley State Prison	Fresno	Black	Male	47	Sentenced	510	2006	04	CDC/CRC	Medical Treatment	Local Hospital	Natural	Not Applicable
2006193	State	16015C	Avenal State Prison	Kings	White	Male	54	Sentenced	323	2006	04	CDC/CRC	Not Applicable	CDC/CRC	Natural	Not Applicable
2006194	State	36015M	Patton State Hospital	San Bernardino	Black	Male	59	Sentenced	100	2006	04	State Hospital	Medical Treatment	Local Hospital	Natural	Not Applicable
2006195	State	15025C	Wasco State Prison	Kern	White	Male	43	Sentenced	825	2006	04	CDC/CRC	Common	CDC/CRC	Homicide Willful (Other Inmate)	Hands,Feet,Fists
2006196	State	40015C	California Men's Colony	San Luis Obispo	Hispanic	Male	50	Sentenced	510	2006	04	CDC/CRC	Medical Treatment	CDC/CRC	Natural	Not Applicable
2006197	State	18035C	High Desert State Prison	Lassen	Black	Male	44	Sentenced	990	2006	05	CDC/CRC	Living	CDC/CRC	Accidental	Drug Overdose
2006198	State	48015C	California Medical Facility	Solano	White	Male	48	Sentenced	110	2006	05	CDC/CRC	Not Applicable	CDC/CRC	Natural	Not Applicable
2006199	State	18035C	High Desert State Prison	Lassen	White	Male	52	Sentenced	510	2006	05	CDC/CRC	Medical Treatment	Local Hospital	Accidental	Other
2006200	State	15025C	Wasco State Prison	Kern	White	Male	45	Sentenced	800	2006	05	CDC/CRC	Not Applicable	Local Hospital	Natural	Not Applicable
2006201	Sheriff	190000	Los Angeles County Sheriff's Department	Los Angeles	Black	Female	59	Sentenced	094	2006	05	County Jail	Medical Treatment	Local Hospital	Natural	Not Applicable
2006202	State	199900	California Highway Patrol	Los Angeles	Hispanic	Male	36	Process of Arrest	300	2006	05	Process of Arrest	Crime/Arrest Scene	Local Hospital	Homicide Justified (Law Enforcement Staff)	Handgun
2006203	State	36015C	California Institution for Men	San Bernardino	Black	Male	48	Sentenced	064	2006	05	CDC/CRC	Not Applicable	Local Hospital	Natural	Not Applicable
2006204	State	34065C	California State Prison, Sacramento	Sacramento	White	Male	64	Sentenced	120	2006	05	CDC/CRC	Medical Treatment	Local Hospital	Natural	Not Applicable
2006205	State	19015M	Metropolitan State Hospital	Los Angeles	Black	Male	50	Sentenced	320	2006	05	State Hospital	Medical Treatment	Local Hospital	Natural	Not Applicable
2006206	State	27015C	Correctional Training Facility	Monterey	Hispanic	Male	69	Sentenced	120	2006	05	CDC/CRC	Medical Treatment	CDC/CRC	Natural	Not Applicable
2006207	Sheriff	010000	Alameda County Sheriff's Department	Alameda	Black	Male	58	Booked - Awaiting Trial	400	2006	05	County Jail	Living	County Jail	Natural	Not Applicable
2006208	State	36015M	Patton State Hospital	San Bernardino	Hispanic	Female	81	Sentenced	924	2006	05	State Hospital	Not Applicable	Local Hospital	Natural	Not Applicable
2006209	State	18035C	High Desert State Prison	Lassen	White	Male	48	Sentenced	100	2006	05	CDC/CRC	Medical Treatment	Local Hospital	Accidental	Drug Overdose
2006210	State	20045C	Valley State Prison for Women	Madera	Hispanic	Female	29	Sentenced	825	2006	05	CDC/CRC	Living	Crime/Arrest Scene	Suicide	Hanging,Strangulation
2006211	State	19105C	California State Prison, Lancaster	Los Angeles	White	Male	58	Sentenced	110	2006	05	CDC/CRC	Not Applicable	State Hospital	Natural	Not Applicable
2006212	State	36015M	Patton State Hospital	San Bernardino	White	Male	57	Sentenced	320	2006	05	State Hospital	Not Applicable	Local Hospital	Natural	Not Applicable
2006213	State	16025C	Corcoran State Prison	Kings	White	Male	62	Sentenced	100	2006	05	CDC/CRC	Living	CDC/CRC	Suicide	Hanging,Strangulation
2006214	State	48015C	California Medical Facility	Solano	White	Male	48	Sentenced	110	2006	05	CDC/CRC	Not Applicable	CDC/CRC	Natural	Not Applicable
2006215	State	16015C	Avenal State Prison	Kings	Black	Male	49	Sentenced	825	2006	05	CDC/CRC	Not Applicable	Local Hospital	Natural	Not Applicable
2006216	State	27015C	Correctional Training Facility	Monterey	White	Male	65	Sentenced	400	2006	05	CDC/CRC	Medical Treatment	CDC/CRC	Natural	Not Applicable
2006217	State	48015C	California Medical Facility	Solano	Hispanic	Male	68	Sentenced	120	2006	05	CDC/CRC	Medical Treatment	CDC/CRC	Natural	Not Applicable
2006218	State	16025C	Corcoran State Prison	Kings	Hispanic	Male	59	Sentenced	610	2006	05	CDC/CRC	Medical Treatment	CDC/CRC	Natural	Not Applicable
2006219	Sheriff	370000	San Diego County Sheriff's Department	San Diego	Hispanic	Male	36	Booked - Awaiting Trial	800	2006	05	County Jail	Not Applicable	County Jail	Natural	Not Applicable
2006220	State	27015C	Correctional Training Facility	Monterey	White	Male	65	Sentenced	705	2006	05	CDC/CRC	Not Applicable	Local Hospital	Natural	Not Applicable
2006221	Sheriff	430000	Santa Clara County Sheriff's Department	Santa Clara	Hispanic	Male	33	Booked - Awaiting Trial	320	2006	05	County Jail	Living	County Jail	Suicide	Other
2006222	State	28015M	Napa State Hospital	Napa	White	Male	85	Sentenced	732	2006	05	State Hospital	Not Applicable	Local Hospital	Natural	Not Applicable
2006223	State	48015C	California Medical Facility	Solano	White	Male	48	Sentenced	110	2006	05	CDC/CRC	Living	CDC/CRC	Natural	Not Applicable
2006224	State	18035C	High Desert State Prison	Lassen	White	Male	29	Sentenced	400	2006	05	CDC/CRC	Medical Treatment	Local Hospital	Natural	Not Applicable
2006225	Sheriff	500000	Stanislaus County Sheriff's Department	Stanislaus	White	Male	45	Booked - Awaiting Trial	720	2006	05	County Jail	Medical Treatment	County Jail	Natural	Not Applicable
2006226	State	48015C	California Medical Facility	Solano	White	Male	52	Sentenced	600	2006	05	CDC/CRC	Living	CDC/CRC	Natural	Not Applicable
2006227	State	13045C	Centinela State Prison	Imperial	Hispanic	Male	32	Sentenced	320	2006	05	CDC/CRC	Living	Local Hospital	Accidental	Drug Overdose
2006228	State	16015C	Avenal State Prison	Kings	Hispanic	Male	47	Sentenced	821	2006	05	CDC/CRC	Medical Treatment	CDC/CRC	Natural	Not Applicable
2006229	Sheriff	500000	Stanislaus County Sheriff's Department	Stanislaus	White	Male	40	Booked - No Charges Filed	094	2006	05	County Jail	Living	Local Hospital	Accidental	Drug Overdose
2006230	Sheriff	370000	San Diego County Sheriff's Department	San Diego	White	Male	64	Booked - Awaiting Trial	392	2006	05	County Jail	Medical Treatment	Local Hospital	Natural	Not Applicable
2006231	State	36015C	California Institution for Men	San Bernardino	Hispanic	Male	46	Sentenced	821	2006	05	CDC/CRC	Not Applicable	Local Hospital	Natural	Not Applicable
2006232	Sheriff	330000	Riverside County Sheriff's Department	Riverside	White	Male	18	Process of Arrest	341	2006	02	Process of Arrest	Crime/Arrest Scene	Local Hospital	Homicide Justified (Law Enforcement Staff)	Handgun
2006233	Sheriff	330000	Riverside County Sheriff's Department	Riverside	White	Male	57	Process of Arrest	320	2006	03	Process of Arrest	Crime/Arrest Scene	Crime/Arrest Scene	Homicide Justified (Law Enforcement Staff)	Rifle/Shotgun
2006234	Sheriff	330000	Riverside County Sheriff's Department	Riverside	White	Male	60	Process of Arrest	320	2006	03	Process of Arrest	Crime/Arrest Scene	Crime/Arrest Scene	Homicide Justified (Law Enforcement Staff)	Rifle/Shotgun
2006235	Sheriff	330000	Riverside County Sheriff's Department	Riverside	Hispanic	Male	17	Process of Arrest	341	2006	03	Process of Arrest	Crime/Arrest Scene	Crime/Arrest Scene	Homicide Justified (Law Enforcement Staff)	Handgun
2006236	Sheriff	330000	Riverside County Sheriff's Department	Riverside	White	Male	70	Process of Arrest	320	2006	04	Process of Arrest	Crime/Arrest Scene	Local Hospital	Homicide Justified (Law Enforcement Staff)	Handgun
2006237	Sheriff	330000	Riverside County Sheriff's Department	Riverside	Hispanic	Male	38	Process of Arrest	300	2006	04	Process of Arrest	Crime/Arrest Scene	Local Hospital	Homicide Justified (Law Enforcement Staff)	Handgun
2006238	State	19015M	Metropolitan State Hospital	Los Angeles	Hispanic	Female	46	Sentenced	320	2006	04	State Hospital	Medical Treatment	Local Hospital	Suicide	Hanging,Strangulation
2006239	Sheriff	330000	Riverside County Sheriff's Department	Riverside	Hispanic	Male	53	Process of Arrest	382	2006	04	Process of Arrest	Crime/Arrest Scene	Crime/Arrest Scene	Homicide Justified (Law Enforcement Staff)	Rifle/Shotgun
2006240	Sheriff	330000	Riverside County Sheriff's Department	Riverside	White	Male	55	Sentenced	372	2006	03	County Jail	Not Applicable	Local Hospital	Natural	Not Applicable
2006241	Sheriff	330000	Riverside County Sheriff's Department	Riverside	Hispanic	Male	47	Process of Arrest	300	2006	05	Process of Arrest	Crime/Arrest Scene	Crime/Arrest Scene	Homicide Justified (Law Enforcement Staff)	Handgun
2006242	Sheriff	130000	Imperial County Sheriff's Department	Imperial	Hispanic	Male	55	Booked - Awaiting Trial	841	2006	05	County Jail	Medical Treatment	Local Hospital	Accidental	Drug Overdose
2006243	Police	340400	Sacramento Police Department	Sacramento	Hispanic	Male	18	Process of Arrest	323	2006	05	Process of Arrest	Crime/Arrest Scene	Crime/Arrest Scene	Homicide Justified (Law Enforcement Staff)	Handgun
2006244	State	48015C	California Medical Facility	Solano	Black	Male	45	Sentenced	501	2006	05	CDC/CRC	Living	CDC/CRC	Natural	Not Applicable
2006245	State	37015C	R. J. Donovan Correctional Facility	San Diego	Hispanic	Male	42	Sentenced	220	2006	05	CDC/CRC	Living	CDC/CRC	Accidental	Drug Overdose
2006246	Police	340400	Sacramento Police Department	Sacramento	Pacific Islander	Male	20	Process of Arrest	382	2006	05	Process of Arrest	Crime/Arrest Scene	Crime/Arrest Scene	Homicide Justified (Law Enforcement Staff)	Handgun
2006247	State	36015C	California Institution for Men	San Bernardino	Black	Male	53	Sentenced	220	2006	06	CDC/CRC	Not Applicable	Local Hospital	Natural	Not Applicable
2006248	Police	194200	Los Angeles Police Department	Los Angeles	Hispanic	Female	45	Process of Arrest	530	2006	06	Process of Arrest	Crime/Arrest Scene	Local Hospital	Accidental	Drug Overdose
2006249	State	18015C	California Correctional Center	Lassen	Black	Male	41	Sentenced	980	2006	06	CDC/CRC	Living	CDC/CRC	Natural	Not Applicable
2006250	State	16015C	Avenal State Prison	Kings	Black	Male	60	Sentenced	220	2006	06	CDC/CRC	Medical Treatment	Local Hospital	Natural	Not Applicable
2006251	State	19105C	California State Prison, Lancaster	Los Angeles	White	Male	59	Sentenced	110	2006	06	CDC/CRC	Not Applicable	Local Hospital	Natural	Not Applicable
2006252	State	369900	California Highway Patrol	San Bernardino	White	Male	48	Process of Arrest	200	2006	06	Process of Arrest	Crime/Arrest Scene	Crime/Arrest Scene	Homicide Justified (Law Enforcement Staff)	Handgun
2006253	State	18035C	High Desert State Prison	Lassen	White	Male	69	Sentenced	400	2006	06	CDC/CRC	Medical Treatment	CDC/CRC	Natural	Not Applicable
2006254	Police	194200	Los Angeles Police Department	Los Angeles	Hispanic	Female	39	Booked - No Charges Filed	400	2006	06	City Jail	Holding	City Jail	Natural	Not Applicable
2006255	State	36015C	California Institution for Men	San Bernardino	Hispanic	Male	37	Sentenced	802	2006	06	CDC/CRC	Not Applicable	CDC/CRC	Homicide Willful (Other Inmate)	Club,Blunt Instrument
2006256	State	27015C	Correctional Training Facility	Monterey	White	Male	59	Sentenced	100	2006	06	CDC/CRC	Medical Treatment	CDC/CRC	Natural	Not Applicable
2006257	State	15015C	California Correctional Institution	Kern	White	Male	41	Sentenced	700	2006	06	CDC/CRC	Not Applicable	Local Hospital	Natural	Not Applicable
2006258	State	10015C	Pleasant Valley State Prison	Fresno	White	Male	50	Sentenced	950	2006	06	CDC/CRC	Not Applicable	CDC/CRC	Natural	Not Applicable
2006259	Sheriff	370000	San Diego County Sheriff's Department	San Diego	Hispanic	Female	38	Booked - Awaiting Trial	836	2006	06	County Jail	Living	County Jail	Suicide	Hanging,Strangulation
2006260	Police	301900	Santa Ana Police Department	Orange	Black	Male	35	Process of Arrest	836	2006	06	Process of Arrest	Crime/Arrest Scene	Local Hospital	Accidental	Drug Overdose
2006261	State	48015C	California Medical Facility	Solano	Hispanic	Male	51	Sentenced	420	2006	06	CDC/CRC	Medical Treatment	CDC/CRC	Natural	Not Applicable
2006262	Sheriff	370000	San Diego County Sheriff's Department	San Diego	White	Male	48	Booked - Awaiting Trial	400	2006	06	County Jail	Common	Local Hospital	Suicide	Other
2006263	Sheriff	300000	Orange County Sheriff's Department	Orange	Hispanic	Female	31	Booked - Awaiting Trial	994	2006	06	County Jail	Living	County Jail	Accidental	Drug Overdose
2006264	State	37015C	R. J. Donovan Correctional Facility	San Diego	Hispanic	Male	65	Sentenced	812	2006	12	CDC/CRC	Medical Treatment	Local Hospital	Natural	Not Applicable
2006265	Sheriff	190000	Los Angeles County Sheriff's Department	Los Angeles	Hispanic	Male	48	Booked - Awaiting Trial	854	2006	06	County Jail	Medical Treatment	County Jail	Natural	Not Applicable
2006266	Sheriff	300000	Orange County Sheriff's Department	Orange	Hispanic	Male	56	Booked - Awaiting Trial	950	2006	06	County Jail	Living	County Jail	Natural	Not Applicable
2006267	State	18035C	High Desert State Prison	Lassen	Black	Male	30	Sentenced	821	2006	06	CDC/CRC	Living	Local Hospital	Natural	Not Applicable
2006268	Sheriff	500000	Stanislaus County Sheriff's Department	Stanislaus	White	Male	60	Sentenced	400	2006	06	County Jail	Not Applicable	Local Hospital	Natural	Not Applicable
2006269	State	16025C	Corcoran State Prison	Kings	Black	Male	47	Sentenced	800	2006	06	CDC/CRC	Medical Treatment	CDC/CRC	Natural	Not Applicable
2006270	Sheriff	340000	Sacramento County Sheriff's Department	Sacramento	Hispanic	Male	27	Booked - Awaiting Trial	800	2006	06	County Jail	Medical Treatment	County Jail	Natural	Not Applicable
2006271	State	48015C	California Medical Facility	Solano	American Indian	Male	57	Sentenced	610	2006	06	CDC/CRC	Living	CDC/CRC	Natural	Not Applicable
2006272	State	16015C	Avenal State Prison	Kings	Black	Male	68	Sentenced	120	2006	06	CDC/CRC	Medical Treatment	CDC/CRC	Natural	Not Applicable
2006273	State	03035C	Mule Creek State Prison	Amador	Hispanic	Male	61	Sentenced	110	2006	06	CDC/CRC	Not Applicable	Local Hospital	Natural	Not Applicable
2006274	State	40015C	California Men's Colony	San Luis Obispo	Black	Male	44	Sentenced	320	2006	06	CDC/CRC	Not Applicable	CDC/CRC	Natural	Not Applicable
2006275	State	16015C	Avenal State Prison	Kings	Black	Male	48	Sentenced	220	2006	06	CDC/CRC	Medical Treatment	CDC/CRC	Natural	Not Applicable
2006276	Police	194200	Los Angeles Police Department	Los Angeles	Hispanic	Male	32	In Transit	342	2006	06	Process of Arrest	Medical Treatment	Local Hospital	Accidental	Drug Overdose
2006277	State	16025C	Corcoran State Prison	Kings	White	Male	56	Sentenced	980	2006	06	CDC/CRC	Living	CDC/CRC	Natural	Not Applicable
2006278	State	16045C	California Substance Abuse Treatment Facility	Kings	White	Male	71	Sentenced	100	2006	06	CDC/CRC	Not Applicable	CDC/CRC	Natural	Not Applicable
2006279	State	48015C	California Medical Facility	Solano	White	Male	54	Sentenced	120	2006	06	CDC/CRC	Living	CDC/CRC	Natural	Not Applicable
2006280	State	28015M	Napa State Hospital	Napa	White	Female	45	Sentenced	120	2006	06	State Hospital	Not Applicable	Local Hospital	Natural	Not Applicable
2006281	Police	194200	Los Angeles Police Department	Los Angeles	Black	Male	57	Booked - No Charges Filed	802	2006	06	City Jail	Not Applicable	City Jail	Natural	Not Applicable
2006282	Sheriff	430000	Santa Clara County Sheriff's Department	Santa Clara	Hispanic	Male	21	Booked - Awaiting Trial	570	2006	06	County Jail	Crime/Arrest Scene	Local Hospital	Accidental	Other
2006283	State	16045C	California Substance Abuse Treatment Facility	Kings	White	Male	48	Sentenced	110	2006	06	CDC/CRC	Not Applicable	Local Hospital	Natural	Not Applicable
2006284	State	48015C	California Medical Facility	Solano	Black	Male	54	Sentenced	110	2006	06	CDC/CRC	Not Applicable	CDC/CRC	Natural	Not Applicable
2006285	State	48015C	California Medical Facility	Solano	Black	Male	49	Sentenced	110	2006	06	CDC/CRC	Living	CDC/CRC	Suicide	Hanging,Strangulation
2006286	State	16015C	Avenal State Prison	Kings	White	Male	44	Sentenced	600	2006	06	CDC/CRC	Medical Treatment	Local Hospital	Natural	Not Applicable
2006287	State	03035C	Mule Creek State Prison	Amador	Black	Male	58	Sentenced	410	2006	06	CDC/CRC	Medical Treatment	CDC/CRC	Natural	Not Applicable
2006288	Sheriff	450000	Shasta County Sheriff's Department	Shasta	Hispanic	Male	51	Booked - No Charges Filed	345	2006	06	County Jail	Living	County Jail	Suicide	Hanging,Strangulation
2006289	State	34065C	California State Prison, Sacramento	Sacramento	Hispanic	Male	74	Sentenced	120	2006	06	CDC/CRC	Medical Treatment	Local Hospital	Natural	Not Applicable
2006290	State	27015C	Correctional Training Facility	Monterey	White	Male	35	Sentenced	881	2006	07	CDC/CRC	Living	CDC/CRC	Suicide	Hanging,Strangulation
2006291	Sheriff	190000	Los Angeles County Sheriff's Department	Los Angeles	Black	Female	50	Booked - Awaiting Trial	844	2006	07	County Jail	Living	County Jail	Natural	Not Applicable
2006292	Sheriff	330000	Riverside County Sheriff's Department	Riverside	Hispanic	Male	30	Sentenced	635	2006	03	County Jail	Not Applicable	Local Hospital	Natural	Not Applicable
2006293	Sheriff	330000	Riverside County Sheriff's Department	Riverside	Hispanic	Male	51	Booked - No Charges Filed	827	2006	04	County Jail	Other	Local Hospital	Accidental	Drug Overdose
2006294	Police	010900	Oakland Police Department	Alameda	Other Asian	Male	22	Process of Arrest	100	2006	06	Process of Arrest	Crime/Arrest Scene	Crime/Arrest Scene	Homicide Justified (Law Enforcement Staff)	Handgun
2006295	State	48015C	California Medical Facility	Solano	Black	Male	81	Sentenced	110	2006	06	CDC/CRC	Not Applicable	CDC/CRC	Natural	Not Applicable
2006296	State	27025C	Salinas Valley State Prison	Monterey	Hispanic	Male	44	Sentenced	110	2006	06	CDC/CRC	Not Applicable	CDC/CRC	Natural	Not Applicable
2006297	State	15045C	North Kern State Prison	Kern	White	Male	45	Sentenced	120	2006	06	CDC/CRC	Living	CDC/CRC	Suicide	Hanging,Strangulation
2006298	State	34065C	California State Prison, Sacramento	Sacramento	White	Male	78	Sentenced	110	2006	06	CDC/CRC	Not Applicable	Local Hospital	Natural	Not Applicable
2006299	Police	540700	Visalia Police Department	Tulare	White	Male	36	Awaiting Booking	200	2006	07	City Jail	Holding	City Jail	Suicide	Hanging,Strangulation
2006300	Sheriff	370000	San Diego County Sheriff's Department	San Diego	White	Male	48	Booked - Awaiting Trial	100	2006	07	County Jail	Living	County Jail	Suicide	Hanging,Strangulation
2006301	State	27015C	Correctional Training Facility	Monterey	Hispanic	Male	61	Sentenced	800	2006	07	CDC/CRC	Not Applicable	Local Hospital	Natural	Not Applicable
2006302	State	10015C	Pleasant Valley State Prison	Fresno	Black	Male	33	Sentenced	880	2006	07	CDC/CRC	Not Applicable	Local Hospital	Natural	Not Applicable
2006303	State	48015C	California Medical Facility	Solano	White	Male	71	Sentenced	100	2006	07	CDC/CRC	Not Applicable	CDC/CRC	Natural	Not Applicable
2006304	Sheriff	490000	Sonoma County Sheriff's Department	Sonoma	White	Male	53	Sentenced	854	2006	07	County Jail	Living	Local Hospital	Natural	Not Applicable
2006305	State	48015C	California Medical Facility	Solano	Black	Male	56	Sentenced	510	2006	07	CDC/CRC	Not Applicable	CDC/CRC	Natural	Not Applicable
2006306	State	34065C	California State Prison, Sacramento	Sacramento	Hispanic	Male	25	Sentenced	110	2006	07	CDC/CRC	Living	CDC/CRC	Suicide	Hanging,Strangulation
2006307	State	40015C	California Men's Colony	San Luis Obispo	White	Male	55	Sentenced	110	2006	07	CDC/CRC	Not Applicable	CDC/CRC	Natural	Not Applicable
2006308	State	40015C	California Men's Colony	San Luis Obispo	Black	Male	46	Sentenced	345	2006	07	CDC/CRC	Not Applicable	CDC/CRC	Natural	Not Applicable
2006309	Sheriff	400000	San Luis Obispo County Sheriff's Department	San Luis Obispo	White	Male	57	Booked - Awaiting Trial	837	2006	07	County Jail	Living	Local Hospital	Natural	Not Applicable
2006310	Sheriff	500000	Stanislaus County Sheriff's Department	Stanislaus	Hispanic	Male	39	Process of Arrest	836	2006	07	Process of Arrest	Crime/Arrest Scene	Local Hospital	Accidental	Drug Overdose
2006311	Sheriff	370000	San Diego County Sheriff's Department	San Diego	Black	Female	55	Booked - No Charges Filed	046	2006	07	County Jail	Living	County Jail	Cannot be Determined	Drug Overdose
2006312	State	10015C	Pleasant Valley State Prison	Fresno	White	Male	39	Sentenced	110	2006	07	CDC/CRC	Living	CDC/CRC	Suicide	Hanging,Strangulation
2006313	State	34015C	Folsom State Prison	Sacramento	White	Male	57	Sentenced	841	2006	07	CDC/CRC	Not Applicable	Local Hospital	Natural	Not Applicable
2006314	State	48015C	California Medical Facility	Solano	Black	Male	53	Sentenced	501	2006	07	CDC/CRC	Not Applicable	CDC/CRC	Natural	Not Applicable
2006315	State	36015M	Patton State Hospital	San Bernardino	White	Male	40	Sentenced	200	2006	07	State Hospital	Not Applicable	Local Hospital	Natural	Not Applicable
2006316	State	199900	California Highway Patrol	Los Angeles	Black	Male	16	Process of Arrest	200	2006	06	Process of Arrest	Crime/Arrest Scene	Local Hospital	Homicide Justified (Law Enforcement Staff)	Handgun
2006317	State	489900	California Highway Patrol	Solano	Black	Male	26	Process of Arrest	854	2006	06	Process of Arrest	Crime/Arrest Scene	Crime/Arrest Scene	Accidental	Other
2006318	State	549900	California Highway Patrol	Tulare	Hispanic	Male	24	In Transit	323	2006	06	Process of Arrest	Medical Treatment	Local Hospital	Homicide Justified (Law Enforcement Staff)	Handgun
2006319	Sheriff	270000	Monterey County Sheriff's Department	Monterey	White	Male	44	Process of Arrest	995	2006	06	Process of Arrest	Crime/Arrest Scene	Crime/Arrest Scene	Homicide Justified (Law Enforcement Staff)	Handgun
2006320	State	18015C	California Correctional Center	Lassen	Black	Male	43	Sentenced	370	2006	07	CDC/CRC	Not Applicable	Local Hospital	Natural	Not Applicable
2006321	State	16025C	Corcoran State Prison	Kings	Black	Male	51	Sentenced	320	2006	07	CDC/CRC	Medical Treatment	CDC/CRC	Natural	Not Applicable
2006322	Police	360700	Ontario Police Department	San Bernardino	Hispanic	Male	27	Process of Arrest	836	2006	07	Process of Arrest	Medical Treatment	Local Hospital	Accidental	Drug Overdose
2006323	State	27025C	Salinas Valley State Prison	Monterey	White	Male	62	Sentenced	854	2006	07	CDC/CRC	Living	CDC/CRC	Natural	Not Applicable
2006324	Sheriff	190000	Los Angeles County Sheriff's Department	Los Angeles	Black	Male	50	Booked - Awaiting Trial	400	2006	07	County Jail	Other	Local Hospital	Natural	Not Applicable
2006325	Police	360700	Ontario Police Department	San Bernardino	Hispanic	Male	32	Process of Arrest	836	2006	07	Process of Arrest	Medical Treatment	Local Hospital	Accidental	Drug Overdose
2006326	State	10015C	Pleasant Valley State Prison	Fresno	White	Male	42	Sentenced	410	2006	07	CDC/CRC	Living	CDC/CRC	Accidental	Drug Overdose
2006327	State	34065C	California State Prison, Sacramento	Sacramento	Black	Male	34	Sentenced	410	2006	07	CDC/CRC	Living	CDC/CRC	Suicide	Hanging,Strangulation
2006328	State	36015C	California Institution for Men	San Bernardino	Black	Male	42	Sentenced	838	2006	07	CDC/CRC	Living	CDC/CRC	Natural	Not Applicable
2006329	Sheriff	190000	Los Angeles County Sheriff's Department	Los Angeles	Black	Male	21	Booked - Awaiting Trial	345	2006	07	County Jail	Living	Local Hospital	Suicide	Hanging,Strangulation
2006330	State	36085C	California Institution for Women	San Bernardino	White	Female	50	Sentenced	110	2006	07	CDC/CRC	Not Applicable	Local Hospital	Natural	Not Applicable
2006331	State	03035C	Mule Creek State Prison	Amador	White	Male	51	Sentenced	712	2006	07	CDC/CRC	Not Applicable	Local Hospital	Natural	Not Applicable
2006332	State	16015C	Avenal State Prison	Kings	Hispanic	Male	49	Sentenced	700	2006	07	CDC/CRC	Medical Treatment	CDC/CRC	Natural	Not Applicable
2006333	State	48015C	California Medical Facility	Solano	Black	Male	51	Sentenced	865	2006	07	CDC/CRC	Living	CDC/CRC	Natural	Not Applicable
2006334	State	33015C	California Rehabilitation Center	Riverside	Hispanic	Female	42	Sentenced	825	2006	07	CDC/CRC	Not Applicable	Local Hospital	Natural	Not Applicable
2006335	Sheriff	010000	Alameda County Sheriff's Department	Alameda	White	Male	44	Booked - Awaiting Trial	800	2006	07	County Jail	Living	County Jail	Suicide	Hanging,Strangulation
2006336	State	16025C	Corcoran State Prison	Kings	Black	Male	51	Sentenced	220	2006	07	CDC/CRC	Not Applicable	CDC/CRC	Natural	Not Applicable
2006337	State	15045C	North Kern State Prison	Kern	Hispanic	Male	43	Sentenced	516	2006	07	CDC/CRC	Living	CDC/CRC	Accidental	Other
2006338	Sheriff	370000	San Diego County Sheriff's Department	San Diego	Hispanic	Male	34	Booked - No Charges Filed	836	2006	07	County Jail	Other	Local Hospital	Accidental	Drug Overdose
2006339	Sheriff	190000	Los Angeles County Sheriff's Department	Los Angeles	Black	Male	47	Booked - No Charges Filed	400	2006	07	County Jail	Not Applicable	Local Hospital	Natural	Not Applicable
2006340	State	20045C	Valley State Prison for Women	Madera	Black	Female	46	Sentenced	825	2006	07	CDC/CRC	Living	CDC/CRC	Natural	Not Applicable
2006341	State	28015M	Napa State Hospital	Napa	White	Male	57	Sentenced	400	2006	07	State Hospital	Not Applicable	State Hospital	Natural	Not Applicable
2006342	State	48015C	California Medical Facility	Solano	Black	Male	42	Sentenced	410	2006	08	CDC/CRC	Not Applicable	CDC/CRC	Natural	Not Applicable
2006343	State	27015C	Correctional Training Facility	Monterey	Hispanic	Male	43	Sentenced	420	2006	08	CDC/CRC	Living	CDC/CRC	Accidental	Drug Overdose
2006344	Police	194200	Los Angeles Police Department	Los Angeles	Black	Male	57	Process of Arrest	837	2006	08	Process of Arrest	Crime/Arrest Scene	Crime/Arrest Scene	Natural	Drug Overdose
2006345	State	16015C	Avenal State Prison	Kings	White	Male	71	Sentenced	700	2006	08	CDC/CRC	Not Applicable	CDC/CRC	Natural	Not Applicable
2006346	State	10015C	Pleasant Valley State Prison	Fresno	Hispanic	Male	33	Sentenced	610	2006	08	CDC/CRC	Living	CDC/CRC	Suicide	Hanging,Strangulation
2006347	State	48015C	California Medical Facility	Solano	White	Male	83	Sentenced	120	2006	08	CDC/CRC	Not Applicable	CDC/CRC	Natural	Not Applicable
2006348	State	48015C	California Medical Facility	Solano	White	Male	43	Sentenced	881	2006	08	CDC/CRC	Living	CDC/CRC	Accidental	Drug Overdose
2006349	State	16015C	Avenal State Prison	Kings	Hispanic	Male	59	Sentenced	110	2006	08	CDC/CRC	Not Applicable	CDC/CRC	Natural	Not Applicable
2006350	Police	301900	Santa Ana Police Department	Orange	Hispanic	Male	27	Process of Arrest	825	2006	08	Process of Arrest	Crime/Arrest Scene	Local Hospital	Accidental	Drug Overdose
2006351	Sheriff	070000	Contra Costa County Sheriff's Department	Contra Costa	Filipino	Male	55	Booked - Awaiting Trial	100	2006	08	County Jail	Living	County Jail	Natural	Not Applicable
2006352	Sheriff	360000	San Bernardino County Sheriff's Department	San Bernardino	White	Male	41	Booked - Awaiting Trial	800	2006	08	County Jail	Living	County Jail	Accidental	Drug Overdose
2006353	State	10015C	Pleasant Valley State Prison	Fresno	White	Male	52	Sentenced	822	2006	08	CDC/CRC	Not Applicable	CDC/CRC	Natural	Not Applicable
2006354	State	48015C	California Medical Facility	Solano	White	Male	43	Sentenced	821	2006	08	CDC/CRC	Not Applicable	CDC/CRC	Natural	Not Applicable
2006355	Police	480300	Fairfield Police Department	Solano	Black	Male	44	In Transit	841	2006	08	Process of Arrest	Crime/Arrest Scene	Local Hospital	Accidental	Drug Overdose
2006356	State	48015C	California Medical Facility	Solano	White	Male	55	Sentenced	120	2006	08	CDC/CRC	Not Applicable	CDC/CRC	Natural	Not Applicable
2006357	Sheriff	190000	Los Angeles County Sheriff's Department	Los Angeles	Hispanic	Male	41	Booked - Awaiting Trial	079	2006	08	County Jail	Not Applicable	Local Hospital	Natural	Not Applicable
2006358	Sheriff	190000	Los Angeles County Sheriff's Department	Los Angeles	Chinese	Male	58	Booked - Awaiting Trial	372	2006	08	County Jail	Living	County Jail	Suicide	Hanging,Strangulation
2006359	State	36015C	California Institution for Men	San Bernardino	Hispanic	Male	31	Sentenced	220	2006	08	CDC/CRC	Living	CDC/CRC	Suicide	Hanging,Strangulation
2006360	State	40015C	California Men's Colony	San Luis Obispo	Black	Male	47	Sentenced	510	2006	08	CDC/CRC	Medical Treatment	Local Hospital	Natural	Not Applicable
2006361	State	28015M	Napa State Hospital	Napa	White	Male	58	Sentenced	100	2006	08	State Hospital	Not Applicable	CDC/CRC	Natural	Not Applicable
2006362	State	36015C	California Institution for Men	San Bernardino	Hispanic	Male	37	Sentenced	320	2006	08	CDC/CRC	Living	CDC/CRC	Suicide	Hanging,Strangulation
2006363	Sheriff	010000	Alameda County Sheriff's Department	Alameda	White	Male	38	Booked - Awaiting Trial	094	2006	08	County Jail	Medical Treatment	Local Hospital	Accidental	Drug Overdose
2006364	State	48015C	California Medical Facility	Solano	White	Male	45	Sentenced	420	2006	08	CDC/CRC	Not Applicable	CDC/CRC	Natural	Not Applicable
2006365	Other Local	28023C	Napa Department of Corrections	Napa	Filipino	Male	27	Booked - Awaiting Trial	300	2006	08	County Jail	Living	County Jail	Suicide	Hanging,Strangulation
2006366	Sheriff	190000	Los Angeles County Sheriff's Department	Los Angeles	White	Male	69	Booked - Awaiting Trial	720	2006	08	County Jail	Living	Local Hospital	Natural	Not Applicable
2006367	State	15015C	California Correctional Institution	Kern	White	Male	34	Sentenced	220	2006	08	CDC/CRC	Not Applicable	Local Hospital	Accidental	Drug Overdose
2006368	State	48015C	California Medical Facility	Solano	Hispanic	Male	55	Sentenced	120	2006	08	CDC/CRC	Not Applicable	CDC/CRC	Natural	Not Applicable
2006369	State	48015C	California Medical Facility	Solano	Black	Male	51	Sentenced	420	2006	08	CDC/CRC	Not Applicable	CDC/CRC	Natural	Not Applicable
2006370	State	48015C	California Medical Facility	Solano	Black	Male	47	Sentenced	120	2006	08	CDC/CRC	Living	CDC/CRC	Natural	Not Applicable
2006371	Sheriff	300000	Orange County Sheriff's Department	Orange	White	Male	50	Booked - Awaiting Trial	800	2006	08	County Jail	Living	County Jail	Natural	Not Applicable
2006372	Sheriff	540000	Tulare County Sheriff's Department	Tulare	White	Male	49	Booked - Awaiting Trial	400	2006	08	County Jail	Living	County Jail	Suicide	Hanging,Strangulation
2006373	Sheriff	390000	San Joaquin County Sheriff's Department	San Joaquin	Hispanic	Male	33	Booked - No Charges Filed	570	2006	08	County Jail	Medical Treatment	Local Hospital	Accidental	Drug Overdose
2006374	State	36015C	California Institution for Men	San Bernardino	Hispanic	Male	53	Sentenced	822	2006	08	CDC/CRC	Medical Treatment	Local Hospital	Natural	Not Applicable
2006375	Police	400100	Arroyo Grande Police Department	San Luis Obispo	Hispanic	Male	41	Process of Arrest	323	2006	03	Process of Arrest	Crime/Arrest Scene	Crime/Arrest Scene	Homicide Justified (Law Enforcement Staff)	Handgun
2006376	State	36015C	California Institution for Men	San Bernardino	Black	Male	63	Sentenced	096	2006	08	CDC/CRC	Medical Treatment	CDC/CRC	Natural	Not Applicable
2006377	Sheriff	010000	Alameda County Sheriff's Department	Alameda	White	Male	42	Sentenced	320	2006	09	County Jail	Living	Local Hospital	Natural	Not Applicable
2006378	State	48045C	California State Prison, Solano	Solano	White	Male	61	Sentenced	120	2006	08	CDC/CRC	Not Applicable	Local Hospital	Natural	Not Applicable
2006379	State	48045C	California State Prison, Solano	Solano	Black	Male	57	Sentenced	110	2006	07	CDC/CRC	Not Applicable	Local Hospital	Natural	Not Applicable
2006380	State	48045C	California State Prison, Solano	Solano	Black	Male	55	Sentenced	120	2006	06	CDC/CRC	Not Applicable	Local Hospital	Natural	Not Applicable
2006381	State	48045C	California State Prison, Solano	Solano	Black	Male	63	Sentenced	220	2006	05	CDC/CRC	Not Applicable	Local Hospital	Natural	Not Applicable
2006382	State	48045C	California State Prison, Solano	Solano	White	Male	44	Sentenced	825	2006	05	CDC/CRC	Living	Local Hospital	Suicide	Hanging,Strangulation
2006383	State	40015C	California Men's Colony	San Luis Obispo	Hispanic	Male	64	Sentenced	220	2006	09	CDC/CRC	Not Applicable	CDC/CRC	Natural	Not Applicable
2006384	State	48015C	California Medical Facility	Solano	Black	Male	59	Sentenced	825	2006	09	CDC/CRC	Not Applicable	CDC/CRC	Natural	Not Applicable
2006385	State	48045C	California State Prison, Solano	Solano	Black	Male	61	Sentenced	110	2006	09	CDC/CRC	Not Applicable	Local Hospital	Natural	Not Applicable
2006386	State	48015C	California Medical Facility	Solano	Black	Male	44	Sentenced	110	2006	09	CDC/CRC	Not Applicable	CDC/CRC	Natural	Not Applicable
2006387	State	18035C	High Desert State Prison	Lassen	White	Male	68	Sentenced	825	2006	09	CDC/CRC	Not Applicable	Local Hospital	Natural	Not Applicable
2006388	State	33015C	California Rehabilitation Center	Riverside	White	Male	25	Sentenced	700	2006	08	CDC/CRC	Not Applicable	Local Hospital	Natural	Not Applicable
2006389	State	48015C	California Medical Facility	Solano	White	Male	57	Sentenced	120	2006	10	CDC/CRC	Not Applicable	CDC/CRC	Natural	Not Applicable
2006390	State	48015C	California Medical Facility	Solano	Hispanic	Male	55	Sentenced	800	2006	10	CDC/CRC	Not Applicable	CDC/CRC	Natural	Not Applicable
2006391	State	15045C	North Kern State Prison	Kern	Hispanic	Male	45	Sentenced	822	2006	09	CDC/CRC	Not Applicable	Local Hospital	Natural	Not Applicable
2006392	State	48015C	California Medical Facility	Solano	White	Male	48	Sentenced	832	2006	09	CDC/CRC	Not Applicable	CDC/CRC	Natural	Not Applicable
2006393	State	40015C	California Men's Colony	San Luis Obispo	White	Male	80	Sentenced	110	2006	09	CDC/CRC	Not Applicable	CDC/CRC	Natural	Not Applicable
2006394	Sheriff	010000	Alameda County Sheriff's Department	Alameda	Black	Female	35	Booked - Awaiting Trial	094	2006	09	County Jail	Living	County Jail	Accidental	Drug Overdose
2006395	State	27025C	Salinas Valley State Prison	Monterey	Black	Male	50	Sentenced	700	2006	09	CDC/CRC	Living	CDC/CRC	Homicide Willful (Other Inmate)	Hanging,Strangulation
2006396	Sheriff	370000	San Diego County Sheriff's Department	San Diego	Hispanic	Female	25	Booked - No Charges Filed	825	2006	09	County Jail	Medical Treatment	County Jail	Natural	Not Applicable
2006397	Sheriff	070000	Contra Costa County Sheriff's Department	Contra Costa	Black	Male	36	Awaiting Booking	836	2006	10	County Jail	Holding	County Jail	Accidental	Drug Overdose
2006398	Sheriff	290000	Nevada County Sheriff's Department	Nevada	White	Male	30	Other	094	2006	10	County Jail	Living	Local Hospital	Suicide	Hanging,Strangulation
2006399	State	13015C	Calipatria State Prison	Imperial	White	Male	39	Sentenced	825	2006	08	CDC/CRC	Living	CDC/CRC	Accidental	Drug Overdose
2006400	State	27025C	Salinas Valley State Prison	Monterey	Hispanic	Male	31	Sentenced	120	2006	10	CDC/CRC	Not Applicable	Local Hospital	Natural	Not Applicable
2006401	State	199900	California Highway Patrol	Los Angeles	Hispanic	Male	39	Process of Arrest	372	2006	10	Process of Arrest	Crime/Arrest Scene	Local Hospital	Homicide Justified (Law Enforcement Staff)	Handgun
2006402	State	20015C	Central CA Women's Facility	Madera	White	Female	25	Sentenced	110	2006	10	CDC/CRC	Living	CDC/CRC	Suicide	Hanging,Strangulation
2006403	State	309900	California Highway Patrol	Orange	White	Male	34	Process of Arrest	300	2006	10	Process of Arrest	Crime/Arrest Scene	Local Hospital	Homicide Justified (Law Enforcement Staff)	Handgun
2006404	State	20015C	Central CA Women's Facility	Madera	Black	Female	41	Sentenced	801	2006	10	CDC/CRC	Not Applicable	Local Hospital	Natural	Not Applicable
2006405	State	16045C	California Substance Abuse Treatment Facility	Kings	Hispanic	Male	62	Sentenced	110	2006	10	CDC/CRC	Not Applicable	Local Hospital	Natural	Not Applicable
2006406	Sheriff	070000	Contra Costa County Sheriff's Department	Contra Costa	Black	Male	19	Booked - Awaiting Trial	321	2006	10	County Jail	Living	County Jail	Suicide	Hanging,Strangulation
2006407	State	16015C	Avenal State Prison	Kings	White	Male	57	Sentenced	500	2006	10	CDC/CRC	Not Applicable	CDC/CRC	Natural	Not Applicable
2006408	State	16025C	Corcoran State Prison	Kings	Black	Male	75	Sentenced	825	2006	10	CDC/CRC	Not Applicable	CDC/CRC	Natural	Not Applicable
2006409	State	16015C	Avenal State Prison	Kings	Hispanic	Male	53	Sentenced	822	2006	10	CDC/CRC	Other	CDC/CRC	Natural	Not Applicable
2006410	State	20015C	Central CA Women's Facility	Madera	Black	Female	56	Sentenced	120	2006	09	CDC/CRC	Other	Local Hospital	Natural	Not Applicable
2006411	State	48015C	California Medical Facility	Solano	Black	Male	44	Sentenced	320	2006	10	CDC/CRC	Not Applicable	CDC/CRC	Natural	Not Applicable
2006412	State	36015C	California Institution for Men	San Bernardino	Black	Male	60	Sentenced	800	2006	10	CDC/CRC	Not Applicable	State Hospital	Natural	Not Applicable
2006413	Police	380100	San Francisco Police Department	San Francisco	White	Male	58	Process of Arrest	323	2006	09	Process of Arrest	Crime/Arrest Scene	Local Hospital	Homicide Justified (Law Enforcement Staff)	Handgun
2006414	Police	380100	San Francisco Police Department	San Francisco	Samoan	Male	36	Process of Arrest	341	2006	06	Process of Arrest	Crime/Arrest Scene	Local Hospital	Homicide Justified (Law Enforcement Staff)	Handgun
2006415	Police	380100	San Francisco Police Department	San Francisco	Black	Male	33	Process of Arrest	100	2006	08	Process of Arrest	Crime/Arrest Scene	Local Hospital	Homicide Justified (Law Enforcement Staff)	Handgun
2006416	Police	380100	San Francisco Police Department	San Francisco	Black	Male	25	Process of Arrest	800	2006	06	Process of Arrest	Crime/Arrest Scene	Crime/Arrest Scene	Homicide Justified (Law Enforcement Staff)	Handgun
2006417	State	37015C	R. J. Donovan Correctional Facility	San Diego	Black	Male	46	Sentenced	345	2006	10	CDC/CRC	Living	CDC/CRC	Accidental	Drug Overdose
2006418	State	36015M	Patton State Hospital	San Bernardino	White	Male	50	Sentenced	924	2006	10	State Hospital	Living	State Hospital	Homicide Willful (Other Inmate)	Hands,Feet,Fists
2006419	State	16045C	California Substance Abuse Treatment Facility	Kings	White	Male	65	Sentenced	854	2006	10	CDC/CRC	Not Applicable	Local Hospital	Natural	Not Applicable
2006420	State	48015C	California Medical Facility	Solano	White	Male	57	Sentenced	700	2006	10	CDC/CRC	Not Applicable	CDC/CRC	Natural	Not Applicable
2006421	Sheriff	070000	Contra Costa County Sheriff's Department	Contra Costa	White	Male	17	Process of Arrest	341	2006	08	Process of Arrest	Crime/Arrest Scene	Crime/Arrest Scene	Homicide Justified (Law Enforcement Staff)	Handgun
2006422	State	16045C	California Substance Abuse Treatment Facility	Kings	White	Male	84	Sentenced	110	2006	10	CDC/CRC	Not Applicable	Local Hospital	Natural	Not Applicable
2006423	State	16045C	California Substance Abuse Treatment Facility	Kings	Hispanic	Male	36	Sentenced	110	2006	10	CDC/CRC	Common	Local Hospital	Homicide Willful (Other Inmate)	Knife,Cutting Instrument
2006424	Sheriff	050000	Calaveras County Sheriff's Department	Calaveras	White	Male	25	Process of Arrest	100	2006	09	Process of Arrest	Crime/Arrest Scene	Crime/Arrest Scene	Homicide Justified (Law Enforcement Staff)	Handgun
2006425	State	33015C	California Rehabilitation Center	Riverside	Hispanic	Male	55	Sentenced	410	2006	07	CDC/CRC	Not Applicable	CDC/CRC	Natural	Not Applicable
2006426	Sheriff	360000	San Bernardino County Sheriff's Department	San Bernardino	Hispanic	Male	23	Process of Arrest	323	2006	07	Process of Arrest	Crime/Arrest Scene	Crime/Arrest Scene	Homicide Justified (Law Enforcement Staff)	Handgun
2006427	State	48015C	California Medical Facility	Solano	White	Male	55	Sentenced	635	2006	08	CDC/CRC	Not Applicable	CDC/CRC	Natural	Not Applicable
2006428	State	27015C	Correctional Training Facility	Monterey	Hispanic	Male	41	Sentenced	400	2006	08	CDC/CRC	Not Applicable	CDC/CRC	Natural	Not Applicable
2006429	State	18035C	High Desert State Prison	Lassen	White	Male	64	Sentenced	850	2006	08	CDC/CRC	Not Applicable	Local Hospital	Natural	Not Applicable
2006430	State	37015C	R. J. Donovan Correctional Facility	San Diego	Other Asian	Male	45	Sentenced	330	2006	09	CDC/CRC	Living	CDC/CRC	Homicide Willful (Other Inmate)	Hanging,Strangulation
2006431	State	36015M	Patton State Hospital	San Bernardino	White	Male	61	Sentenced	100	2006	09	State Hospital	Not Applicable	State Hospital	Natural	Not Applicable
2006432	State	16015C	Avenal State Prison	Kings	Hispanic	Male	54	Sentenced	700	2006	09	CDC/CRC	Medical Treatment	CDC/CRC	Natural	Not Applicable
2006433	Police	194200	Los Angeles Police Department	Los Angeles	Black	Male	30	Process of Arrest	844	2006	09	Process of Arrest	Crime/Arrest Scene	Crime/Arrest Scene	Homicide Justified (Law Enforcement Staff)	Handgun
2006434	Sheriff	190000	Los Angeles County Sheriff's Department	Los Angeles	Black	Male	40	Sentenced	766	2006	09	County Jail	Not Applicable	Local Hospital	Natural	Not Applicable
2006435	State	20015C	Central CA Women's Facility	Madera	Black	Female	28	Sentenced	100	2006	02	CDC/CRC	Living	CDC/CRC	Natural	Not Applicable
2006436	Police	194200	Los Angeles Police Department	Los Angeles	Hispanic	Male	32	Process of Arrest	372	2006	09	Process of Arrest	Crime/Arrest Scene	Local Hospital	Cannot be Determined	Drug Overdose
2006437	State	34065C	California State Prison, Sacramento	Sacramento	Black	Male	42	Sentenced	844	2006	09	CDC/CRC	Living	CDC/CRC	Other	Other
2006438	State	10015C	Pleasant Valley State Prison	Fresno	White	Male	68	Sentenced	700	2006	09	CDC/CRC	Not Applicable	Local Hospital	Natural	Not Applicable
2006439	Sheriff	300000	Orange County Sheriff's Department	Orange	White	Female	37	Sentenced	018	2006	09	County Jail	Medical Treatment	Local Hospital	Natural	Not Applicable
2006440	State	10015C	Pleasant Valley State Prison	Fresno	Other	Male	71	Sentenced	330	2006	09	CDC/CRC	Not Applicable	CDC/CRC	Natural	Not Applicable
2006441	Sheriff	100000	Fresno County Sheriff's Department	Fresno	White	Male	39	Booked - Awaiting Trial	825	2006	09	County Jail	Not Applicable	Local Hospital	Natural	Not Applicable
2006442	State	21015C	San Quentin State Prison	Marin	Hispanic	Male	34	Sentenced	825	2006	09	CDC/CRC	Medical Treatment	Local Hospital	Natural	Not Applicable
2006443	State	16015C	Avenal State Prison	Kings	White	Male	79	Sentenced	822	2006	09	CDC/CRC	Not Applicable	CDC/CRC	Natural	Not Applicable
2006444	State	16015C	Avenal State Prison	Kings	Hispanic	Male	52	Sentenced	732	2006	09	CDC/CRC	Medical Treatment	CDC/CRC	Natural	Not Applicable
2006445	State	34065C	California State Prison, Sacramento	Sacramento	White	Male	65	Sentenced	580	2006	10	CDC/CRC	Not Applicable	Local Hospital	Natural	Not Applicable
2006446	Sheriff	190000	Los Angeles County Sheriff's Department	Los Angeles	White	Male	39	Booked - Awaiting Trial	200	2006	09	County Jail	Living	Crime/Arrest Scene	Suicide	Hanging,Strangulation
2006447	State	48015C	California Medical Facility	Solano	White	Male	38	Sentenced	300	2006	10	CDC/CRC	Not Applicable	CDC/CRC	Natural	Not Applicable
2006448	Sheriff	190000	Los Angeles County Sheriff's Department	Los Angeles	White	Male	51	Booked - Awaiting Trial	620	2006	10	County Jail	Living	Crime/Arrest Scene	Suicide	Hanging,Strangulation
2006449	Police	194100	Long Beach Police Department	Los Angeles	Hispanic	Male	46	Process of Arrest	397	2006	09	Process of Arrest	Crime/Arrest Scene	Local Hospital	Accidental	Drug Overdose
2006450	State	19105C	California State Prison, Lancaster	Los Angeles	Hispanic	Male	29	Sentenced	570	2006	08	CDC/CRC	Living	CDC/CRC	Suicide	Hanging,Strangulation
2006451	State	19105C	California State Prison, Lancaster	Los Angeles	Black	Male	50	Sentenced	110	2006	06	CDC/CRC	Living	CDC/CRC	Suicide	Hanging,Strangulation
2006452	Police	301900	Santa Ana Police Department	Orange	Hispanic	Male	28	Process of Arrest	323	2006	09	Process of Arrest	Crime/Arrest Scene	Local Hospital	Homicide Justified (Law Enforcement Staff)	Handgun
2006453	State	37015C	R. J. Donovan Correctional Facility	San Diego	White	Male	57	Sentenced	510	2006	07	CDC/CRC	Not Applicable	CDC/CRC	Natural	Not Applicable
2006454	State	37015C	R. J. Donovan Correctional Facility	San Diego	White	Male	54	Sentenced	320	2006	01	CDC/CRC	Not Applicable	Local Hospital	Natural	Not Applicable
2006455	State	37015C	R. J. Donovan Correctional Facility	San Diego	White	Male	52	Sentenced	320	2006	07	CDC/CRC	Medical Treatment	CDC/CRC	Natural	Not Applicable
2006456	State	37015C	R. J. Donovan Correctional Facility	San Diego	Hispanic	Male	49	Sentenced	120	2006	07	CDC/CRC	Living	Local Hospital	Natural	Not Applicable
2006457	State	37015C	R. J. Donovan Correctional Facility	San Diego	Black	Male	34	Sentenced	510	2006	09	CDC/CRC	Common	CDC/CRC	Natural	Not Applicable
2006458	State	37015C	R. J. Donovan Correctional Facility	San Diego	Hispanic	Male	57	Sentenced	400	2006	07	CDC/CRC	Not Applicable	Local Hospital	Natural	Not Applicable
2006459	State	37015C	R. J. Donovan Correctional Facility	San Diego	Hispanic	Male	70	Sentenced	801	2006	05	CDC/CRC	Not Applicable	Local Hospital	Natural	Not Applicable
2006460	State	37015C	R. J. Donovan Correctional Facility	San Diego	Black	Male	33	Sentenced	300	2006	09	CDC/CRC	Other	Local Hospital	Other	Other
2006461	State	37015C	R. J. Donovan Correctional Facility	San Diego	White	Male	42	Sentenced	094	2006	06	CDC/CRC	Common	CDC/CRC	Homicide Willful (Other Inmate)	Knife,Cutting Instrument
2006462	Police	371100	San Diego Police Department	San Diego	Black	Male	40	Process of Arrest	801	2006	07	Process of Arrest	Crime/Arrest Scene	Local Hospital	Homicide Justified (Law Enforcement Staff)	Other
2006463	Police	340400	Sacramento Police Department	Sacramento	Black	Male	59	Process of Arrest	382	2006	07	Process of Arrest	Crime/Arrest Scene	Crime/Arrest Scene	Homicide Justified (Law Enforcement Staff)	Rifle/Shotgun
2006464	State	18035C	High Desert State Prison	Lassen	Hispanic	Male	20	Sentenced	120	2006	10	CDC/CRC	Living	Local Hospital	Accidental	Drug Overdose
2006465	State	21015C	San Quentin State Prison	Marin	White	Male	60	Sentenced	100	2006	10	CDC/CRC	Not Applicable	Local Hospital	Natural	Not Applicable
2006466	State	40015C	California Men's Colony	San Luis Obispo	Black	Male	50	Sentenced	410	2006	10	CDC/CRC	Living	CDC/CRC	Natural	Not Applicable
2006467	State	16015C	Avenal State Prison	Kings	White	Male	54	Sentenced	110	2006	10	CDC/CRC	Other	Other	Natural	Not Applicable
2006468	State	10015C	Pleasant Valley State Prison	Fresno	Hispanic	Male	52	Sentenced	200	2006	10	CDC/CRC	Not Applicable	CDC/CRC	Natural	Not Applicable
2006469	State	19105C	California State Prison, Lancaster	Los Angeles	White	Male	65	Sentenced	100	2006	10	CDC/CRC	Living	Local Hospital	Homicide Willful (Other Inmate)	Hands,Feet,Fists
2006470	State	36015C	California Institution for Men	San Bernardino	White	Male	47	Sentenced	825	2006	10	CDC/CRC	Not Applicable	Local Hospital	Natural	Not Applicable
2006471	Sheriff	300000	Orange County Sheriff's Department	Orange	White	Male	41	Booked - Awaiting Trial	781	2006	10	County Jail	Living	Local Hospital	Homicide Willful (Other Inmate)	Hands,Feet,Fists
2006472	Sheriff	050000	Calaveras County Sheriff's Department	Calaveras	Hispanic	Male	20	Process of Arrest	843	2006	05	Process of Arrest	Crime/Arrest Scene	Crime/Arrest Scene	Homicide Justified (Law Enforcement Staff)	Handgun
2006473	Police	195500	Pomona Police Department	Los Angeles	Hispanic	Male	30	Process of Arrest	825	2006	09	Process of Arrest	Crime/Arrest Scene	Crime/Arrest Scene	Homicide Justified (Law Enforcement Staff)	Rifle/Shotgun
2006474	State	15025C	Wasco State Prison	Kern	White	Male	51	Sentenced	100	2006	10	CDC/CRC	Living	CDC/CRC	Suicide	Hanging,Strangulation
2006475	State	37015C	R. J. Donovan Correctional Facility	San Diego	Black	Male	53	Sentenced	420	2006	12	CDC/CRC	Living	CDC/CRC	Natural	Not Applicable
2006476	Sheriff	330000	Riverside County Sheriff's Department	Riverside	Hispanic	Female	47	Booked - No Charges Filed	800	2006	10	County Jail	Living	Local Hospital	Accidental	Drug Overdose
2006477	State	36015C	California Institution for Men	San Bernardino	White	Male	72	Sentenced	094	2006	10	CDC/CRC	Not Applicable	Local Hospital	Natural	Not Applicable
2006478	Sheriff	190000	Los Angeles County Sheriff's Department	Los Angeles	Hispanic	Male	47	Booked - Awaiting Trial	320	2006	10	County Jail	Living	Local Hospital	Cannot be Determined	Cannot be Determined
2006479	State	48015C	California Medical Facility	Solano	Hispanic	Male	49	Sentenced	865	2006	10	CDC/CRC	Not Applicable	CDC/CRC	Natural	Not Applicable
2006480	State	15075C	Kern Valley State Prison	Kern	Black	Male	42	Sentenced	841	2006	10	CDC/CRC	Not Applicable	Local Hospital	Natural	Not Applicable
2006481	Sheriff	190000	Los Angeles County Sheriff's Department	Los Angeles	Hispanic	Male	45	Booked - Awaiting Trial	400	2006	10	County Jail	Living	Local Hospital	Natural	Not Applicable
2006482	State	16025C	Corcoran State Prison	Kings	Black	Male	44	Sentenced	220	2006	10	CDC/CRC	Not Applicable	CDC/CRC	Natural	Not Applicable
2006483	Sheriff	360000	San Bernardino County Sheriff's Department	San Bernardino	Black	Male	49	Booked - Awaiting Trial	854	2006	10	County Jail	Living	County Jail	Natural	Not Applicable
2006484	Sheriff	190000	Los Angeles County Sheriff's Department	Los Angeles	Hispanic	Male	58	Process of Arrest	323	2006	08	Process of Arrest	Crime/Arrest Scene	Crime/Arrest Scene	Homicide Justified (Law Enforcement Staff)	Handgun
2006485	Sheriff	370000	San Diego County Sheriff's Department	San Diego	Black	Female	38	Awaiting Booking	800	2006	10	County Jail	Booking	County Jail	Accidental	Drug Overdose
2006486	Sheriff	190000	Los Angeles County Sheriff's Department	Los Angeles	Black	Female	55	Sentenced	550	2006	10	County Jail	Living	County Jail	Natural	Not Applicable
2006487	Sheriff	190000	Los Angeles County Sheriff's Department	Los Angeles	Black	Male	53	Booked - Awaiting Trial	800	2006	10	County Jail	Medical Treatment	Local Hospital	Natural	Not Applicable
2006488	Sheriff	190000	Los Angeles County Sheriff's Department	Los Angeles	White	Male	39	Process of Arrest	342	2006	10	Process of Arrest	Medical Treatment	Local Hospital	Cannot be Determined	Cannot be Determined
2006489	Sheriff	360000	San Bernardino County Sheriff's Department	San Bernardino	Hispanic	Male	43	Sentenced	825	2006	10	County Jail	Not Applicable	Local Hospital	Natural	Not Applicable
2006490	Sheriff	380000	San Francisco County Sheriff's Department	San Francisco	Black	Female	55	Booked - Awaiting Trial	835	2006	11	County Jail	Not Applicable	Local Hospital	Natural	Not Applicable
2006491	State	40015C	California Men's Colony	San Luis Obispo	White	Male	67	Sentenced	700	2006	11	CDC/CRC	Not Applicable	CDC/CRC	Natural	Not Applicable
2006492	State	40015C	California Men's Colony	San Luis Obispo	Hispanic	Male	47	Sentenced	120	2006	11	CDC/CRC	Not Applicable	Local Hospital	Natural	Not Applicable
2006493	State	16025C	Corcoran State Prison	Kings	White	Male	69	Sentenced	700	2006	11	CDC/CRC	Not Applicable	CDC/CRC	Natural	Not Applicable
2006494	State	16015C	Avenal State Prison	Kings	White	Male	57	Sentenced	100	2006	11	CDC/CRC	Not Applicable	Local Hospital	Natural	Not Applicable
2006495	State	199900	California Highway Patrol	Los Angeles	Hispanic	Male	40	Process of Arrest	323	2006	11	Process of Arrest	Crime/Arrest Scene	Crime/Arrest Scene	Homicide Justified (Law Enforcement Staff)	Handgun
2006496	Sheriff	490000	Sonoma County Sheriff's Department	Sonoma	White	Male	29	Other	811	2006	11	County Jail	Not Applicable	County Jail	Natural	Not Applicable
2006497	State	48015C	California Medical Facility	Solano	White	Male	46	Sentenced	110	2006	11	CDC/CRC	Not Applicable	Local Hospital	Natural	Not Applicable
2006498	Sheriff	300000	Orange County Sheriff's Department	Orange	White	Male	28	Other	320	2006	11	County Jail	Living	Local Hospital	Suicide	Hanging,Strangulation
2006499	State	40015C	California Men's Colony	San Luis Obispo	Black	Male	48	Sentenced	120	2006	11	CDC/CRC	Not Applicable	CDC/CRC	Natural	Not Applicable
2006500	Sheriff	190000	Los Angeles County Sheriff's Department	Los Angeles	White	Male	51	Booked - Awaiting Trial	094	2006	11	County Jail	Living	County Jail	Homicide Willful (Other Inmate)	Hands,Feet,Fists
2006501	Sheriff	360000	San Bernardino County Sheriff's Department	San Bernardino	Hispanic	Male	44	Process of Arrest	341	2006	11	Process of Arrest	Crime/Arrest Scene	Other	Homicide Justified (Law Enforcement Staff)	Handgun
2006502	Sheriff	190000	Los Angeles County Sheriff's Department	Los Angeles	Black	Male	64	Booked - Awaiting Trial	980	2006	11	County Jail	Living	Local Hospital	Natural	Not Applicable
2006503	State	27015C	Correctional Training Facility	Monterey	Hispanic	Male	25	Sentenced	100	2006	11	CDC/CRC	Living	CDC/CRC	Accidental	Drug Overdose
2006504	State	08015C	Pelican Bay State Prison	Del Norte	Hispanic	Male	43	Sentenced	120	2006	11	CDC/CRC	Not Applicable	CDC/CRC	Natural	Not Applicable
2006505	State	48015C	California Medical Facility	Solano	White	Male	46	Sentenced	501	2006	11	CDC/CRC	Not Applicable	CDC/CRC	Natural	Not Applicable
2006506	State	10015C	Pleasant Valley State Prison	Fresno	Black	Male	66	Sentenced	220	2006	11	CDC/CRC	Not Applicable	Local Hospital	Natural	Not Applicable
2006507	State	16025C	Corcoran State Prison	Kings	Black	Male	42	Sentenced	110	2006	11	CDC/CRC	Living	Local Hospital	Natural	Not Applicable
2006508	Sheriff	310000	Placer County Sheriff's Department	Placer	White	Male	86	Booked - Awaiting Trial	100	2006	11	County Jail	Not Applicable	Crime/Arrest Scene	Natural	Not Applicable
2006509	State	48015C	California Medical Facility	Solano	Hispanic	Male	47	Sentenced	320	2006	11	CDC/CRC	Not Applicable	CDC/CRC	Natural	Not Applicable
2006510	Police	194200	Los Angeles Police Department	Los Angeles	Black	Male	53	Booked - Awaiting Trial	802	2006	11	City Jail	Living	City Jail	Natural	Not Applicable
2006511	Police	194200	Los Angeles Police Department	Los Angeles	Black	Male	27	Process of Arrest	801	2006	11	Process of Arrest	Crime/Arrest Scene	Local Hospital	Accidental	Drug Overdose
2006512	Sheriff	360000	San Bernardino County Sheriff's Department	San Bernardino	Hispanic	Male	24	Booked - No Charges Filed	836	2006	11	County Jail	Booking	Local Hospital	Accidental	Drug Overdose
2006513	Police	194200	Los Angeles Police Department	Los Angeles	White	Male	40	Booked - Awaiting Trial	397	2006	11	City Jail	Living	Local Hospital	Suicide	Hanging,Strangulation
2006514	Sheriff	100000	Fresno County Sheriff's Department	Fresno	Hispanic	Male	56	Booked - Awaiting Trial	837	2006	11	County Jail	Not Applicable	Local Hospital	Natural	Not Applicable
2006515	State	48015C	California Medical Facility	Solano	Black	Male	46	Sentenced	880	2006	11	CDC/CRC	Not Applicable	CDC/CRC	Natural	Not Applicable
2006516	Sheriff	190000	Los Angeles County Sheriff's Department	Los Angeles	Black	Male	46	Booked - Awaiting Trial	802	2006	09	County Jail	Not Applicable	Local Hospital	Natural	Not Applicable
2006517	Police	400800	Atascadero Police Department	San Luis Obispo	White	Male	43	Process of Arrest	321	2006	11	Process of Arrest	Crime/Arrest Scene	Crime/Arrest Scene	Homicide Justified (Law Enforcement Staff)	Rifle/Shotgun
2006518	State	48015C	California Medical Facility	Solano	White	Male	60	Sentenced	410	2006	11	CDC/CRC	Not Applicable	CDC/CRC	Natural	Not Applicable
2006519	State	36015C	California Institution for Men	San Bernardino	White	Male	38	Sentenced	094	2006	11	CDC/CRC	Not Applicable	CDC/CRC	Natural	Not Applicable
2006520	State	40015C	California Men's Colony	San Luis Obispo	Hispanic	Male	56	Sentenced	801	2006	11	CDC/CRC	Not Applicable	CDC/CRC	Natural	Not Applicable
2006521	Sheriff	300000	Orange County Sheriff's Department	Orange	Hispanic	Male	24	Sentenced	100	2006	11	County Jail	Living	County Jail	Suicide	Hanging,Strangulation
2006522	State	16025C	Corcoran State Prison	Kings	Black	Male	36	Sentenced	500	2006	11	CDC/CRC	Not Applicable	Local Hospital	Natural	Not Applicable
2006523	State	15075C	Kern Valley State Prison	Kern	Other Asian	Male	25	Sentenced	120	2006	11	CDC/CRC	Living	CDC/CRC	Homicide Willful (Other Inmate)	Hanging,Strangulation
2006524	State	40015C	California Men's Colony	San Luis Obispo	White	Male	61	Sentenced	110	2006	11	CDC/CRC	Not Applicable	Local Hospital	Natural	Not Applicable
2006525	State	40015C	California Men's Colony	San Luis Obispo	Black	Male	40	Sentenced	094	2006	11	CDC/CRC	Not Applicable	CDC/CRC	Natural	Not Applicable
2006526	Sheriff	500000	Stanislaus County Sheriff's Department	Stanislaus	White	Male	46	Booked - Awaiting Trial	320	2006	11	County Jail	Living	County Jail	Suicide	Hanging,Strangulation
2006527	State	03035C	Mule Creek State Prison	Amador	White	Male	45	Sentenced	110	2006	11	CDC/CRC	Living	CDC/CRC	Natural	Not Applicable
2006528	State	40015C	California Men's Colony	San Luis Obispo	White	Male	62	Sentenced	120	2006	11	CDC/CRC	Administrative	Local Hospital	Accidental	Other
2006529	State	36015C	California Institution for Men	San Bernardino	White	Male	53	Sentenced	832	2006	11	CDC/CRC	Not Applicable	Local Hospital	Natural	Not Applicable
2006530	State	16045C	California Substance Abuse Treatment Facility	Kings	White	Male	49	Sentenced	110	2006	11	CDC/CRC	Other	Local Hospital	Natural	Not Applicable
2006531	Sheriff	360000	San Bernardino County Sheriff's Department	San Bernardino	Hispanic	Male	43	Booked - Awaiting Trial	110	2006	11	County Jail	Not Applicable	County Jail	Natural	Not Applicable
2006532	State	36015C	California Institution for Men	San Bernardino	White	Male	37	Sentenced	550	2006	11	CDC/CRC	Living	CDC/CRC	Suicide	Hanging,Strangulation
2006533	State	40015C	California Men's Colony	San Luis Obispo	Black	Male	51	Sentenced	510	2006	11	CDC/CRC	Not Applicable	CDC/CRC	Natural	Not Applicable
2006534	State	21015C	San Quentin State Prison	Marin	White	Male	46	Sentenced	100	2006	11	CDC/CRC	Living	CDC/CRC	Suicide	Hanging,Strangulation
2006535	State	16015C	Avenal State Prison	Kings	White	Male	61	Sentenced	700	2006	12	CDC/CRC	Medical Treatment	CDC/CRC	Natural	Not Applicable
2006536	Sheriff	190000	Los Angeles County Sheriff's Department	Los Angeles	Hispanic	Male	43	Other	017	2006	12	County Jail	Common	Local Hospital	Homicide Willful (Other Inmate)	Hands,Feet,Fists
2006537	State	16025C	Corcoran State Prison	Kings	White	Male	33	Sentenced	320	2006	12	CDC/CRC	Not Applicable	CDC/CRC	Natural	Not Applicable
2006538	State	19105C	California State Prison, Lancaster	Los Angeles	Black	Male	56	Sentenced	100	2006	12	CDC/CRC	Medical Treatment	CDC/CRC	Natural	Not Applicable
2006539	State	27015C	Correctional Training Facility	Monterey	Hispanic	Male	51	Sentenced	120	2006	12	CDC/CRC	Living	Local Hospital	Natural	Not Applicable
2006540	State	20015C	Central CA Women's Facility	Madera	White	Female	55	Sentenced	560	2006	12	CDC/CRC	Not Applicable	CDC/CRC	Natural	Not Applicable
2006541	State	27015C	Correctional Training Facility	Monterey	White	Male	74	Sentenced	120	2006	12	CDC/CRC	Not Applicable	Local Hospital	Natural	Not Applicable
2006542	Sheriff	120000	Humboldt County Sheriff's Department	Humboldt	White	Male	47	Booked - Awaiting Trial	825	2006	12	County Jail	Living	County Jail	Accidental	Drug Overdose
2006543	State	48015C	California Medical Facility	Solano	Other	Male	62	Sentenced	120	2006	12	CDC/CRC	Not Applicable	CDC/CRC	Natural	Not Applicable
2006544	State	48015C	California Medical Facility	Solano	Black	Male	54	Sentenced	510	2006	12	CDC/CRC	Not Applicable	CDC/CRC	Natural	Not Applicable
2006545	State	48015C	California Medical Facility	Solano	Black	Male	44	Sentenced	120	2006	12	CDC/CRC	Living	CDC/CRC	Suicide	Hanging,Strangulation
2006546	State	16015C	Avenal State Prison	Kings	Hispanic	Male	69	Sentenced	120	2006	12	CDC/CRC	Not Applicable	Local Hospital	Natural	Not Applicable
2006547	State	16015C	Avenal State Prison	Kings	Hispanic	Male	37	Sentenced	530	2006	12	CDC/CRC	Not Applicable	Local Hospital	Natural	Not Applicable
2006548	State	16025C	Corcoran State Prison	Kings	Black	Male	41	Sentenced	822	2006	12	CDC/CRC	Not Applicable	CDC/CRC	Natural	Not Applicable
2006549	Police	194200	Los Angeles Police Department	Los Angeles	Black	Male	32	Booked - No Charges Filed	836	2006	12	City Jail	Holding	City Jail	Accidental	Drug Overdose
2006550	State	16025C	Corcoran State Prison	Kings	Black	Male	56	Sentenced	802	2006	12	CDC/CRC	Not Applicable	CDC/CRC	Natural	Not Applicable
2006551	State	079900	California Highway Patrol	Contra Costa	Hispanic	Male	26	Process of Arrest	570	2006	12	Process of Arrest	Crime/Arrest Scene	Crime/Arrest Scene	Accidental	Other
2006552	State	15025C	Wasco State Prison	Kern	White	Male	47	Sentenced	510	2006	12	CDC/CRC	Not Applicable	Local Hospital	Natural	Not Applicable
2006553	Sheriff	190000	Los Angeles County Sheriff's Department	Los Angeles	Black	Male	31	Booked - Awaiting Trial	818	2006	12	County Jail	Holding	Local Hospital	Suicide	Hanging,Strangulation
2006554	Sheriff	190000	Los Angeles County Sheriff's Department	Los Angeles	Hispanic	Male	36	Booked - Awaiting Trial	849	2006	12	County Jail	Living	County Jail	Suicide	Hanging,Strangulation
2006555	Sheriff	360000	San Bernardino County Sheriff's Department	San Bernardino	Hispanic	Female	49	Booked - Awaiting Trial	993	2006	12	County Jail	Not Applicable	Local Hospital	Natural	Not Applicable
2006556	State	21015C	San Quentin State Prison	Marin	Black	Male	58	Sentenced	720	2006	12	CDC/CRC	Not Applicable	Local Hospital	Natural	Not Applicable
2006557	Sheriff	300000	Orange County Sheriff's Department	Orange	Hispanic	Male	19	Booked - Awaiting Trial	300	2006	12	County Jail	Living	County Jail	Natural	Not Applicable
2006558	State	13045C	Centinela State Prison	Imperial	Hispanic	Male	31	Sentenced	610	2006	12	CDC/CRC	Living	CDC/CRC	Suicide	Knife,Cutting Instrument
2006559	State	28015M	Napa State Hospital	Napa	White	Male	56	Other	610	2006	12	State Hospital	Not Applicable	State Hospital	Natural	Not Applicable
2006560	State	16015C	Avenal State Prison	Kings	Hispanic	Male	57	Sentenced	120	2006	12	CDC/CRC	Living	Other	Natural	Not Applicable
2006561	State	079900	California Highway Patrol	Contra Costa	Hispanic	Female	51	Process of Arrest	854	2006	12	Process of Arrest	Crime/Arrest Scene	Crime/Arrest Scene	Accidental	Other
2006562	Police	301900	Santa Ana Police Department	Orange	Hispanic	Male	33	Process of Arrest	300	2006	12	Process of Arrest	Crime/Arrest Scene	Crime/Arrest Scene	Homicide Justified (Law Enforcement Staff)	Handgun
2006563	Sheriff	450000	Shasta County Sheriff's Department	Shasta	White	Male	37	Booked - Awaiting Trial	100	2006	12	County Jail	Living	County Jail	Suicide	Hanging,Strangulation
2006564	Sheriff	010000	Alameda County Sheriff's Department	Alameda	Hispanic	Male	40	Booked - Awaiting Trial	400	2006	12	County Jail	Not Applicable	Local Hospital	Natural	Not Applicable
2006565	State	48015C	California Medical Facility	Solano	White	Male	53	Sentenced	120	2006	12	CDC/CRC	Not Applicable	Local Hospital	Natural	Not Applicable
2006566	Sheriff	040000	Butte County Sheriff's Department	Butte	White	Male	43	Process of Arrest	320	2006	12	Process of Arrest	Crime/Arrest Scene	Local Hospital	Natural	Not Applicable
2006567	State	48015C	California Medical Facility	Solano	Black	Male	47	Sentenced	825	2006	12	CDC/CRC	Not Applicable	CDC/CRC	Natural	Not Applicable
2006568	State	28015M	Napa State Hospital	Napa	Black	Male	69	Sentenced	100	2006	12	State Hospital	Not Applicable	Local Hospital	Natural	Not Applicable
2006569	Sheriff	100000	Fresno County Sheriff's Department	Fresno	Hispanic	Male	51	Other	822	2006	12	County Jail	Not Applicable	Local Hospital	Natural	Not Applicable
2006570	State	19105C	California State Prison, Lancaster	Los Angeles	Other	Male	32	Sentenced	100	2006	12	CDC/CRC	Living	CDC/CRC	Suicide	Knife,Cutting Instrument
2006571	Sheriff	430000	Santa Clara County Sheriff's Department	Santa Clara	White	Male	54	Booked - Awaiting Trial	856	2006	12	County Jail	Not Applicable	County Jail	Natural	Not Applicable
2006572	Police	194200	Los Angeles Police Department	Los Angeles	Hispanic	Male	30	Process of Arrest	320	2006	12	Process of Arrest	Crime/Arrest Scene	Local Hospital	Homicide Justified (Law Enforcement Staff)	Handgun
2006573	Police	194200	Los Angeles Police Department	Los Angeles	White	Male	45	Process of Arrest	856	2006	12	Process of Arrest	Crime/Arrest Scene	Crime/Arrest Scene	Homicide Justified (Law Enforcement Staff)	Handgun
2006574	Sheriff	040000	Butte County Sheriff's Department	Butte	White	Male	41	Process of Arrest	323	2006	04	Process of Arrest	Crime/Arrest Scene	Crime/Arrest Scene	Homicide Justified (Law Enforcement Staff)	Handgun
2006575	Sheriff	040000	Butte County Sheriff's Department	Butte	White	Male	40	Process of Arrest	323	2006	09	Process of Arrest	Crime/Arrest Scene	Crime/Arrest Scene	Homicide Justified (Law Enforcement Staff)	Handgun
2006576	Sheriff	040000	Butte County Sheriff's Department	Butte	White	Male	22	Process of Arrest	323	2006	02	Process of Arrest	Crime/Arrest Scene	Crime/Arrest Scene	Homicide Justified (Law Enforcement Staff)	Handgun
2006577	Police	411600	San Mateo Police Department	San Mateo	Other Asian	Male	48	Process of Arrest	341	2006	04	Process of Arrest	Crime/Arrest Scene	Crime/Arrest Scene	Homicide Justified (Law Enforcement Staff)	Handgun
2006578	Police	240600	Merced Police Department	Merced	Black	Male	35	In Transit	342	2006	08	Process of Arrest	Crime/Arrest Scene	Local Hospital	Homicide Justified (Law Enforcement Staff)	Other
2006579	Police	360700	Ontario Police Department	San Bernardino	Black	Male	40	Process of Arrest	342	2006	10	Process of Arrest	Crime/Arrest Scene	Local Hospital	Accidental	Drug Overdose
2006580	Sheriff	190000	Los Angeles County Sheriff's Department	Los Angeles	Hispanic	Male	34	Process of Arrest	881	2006	03	Process of Arrest	Crime/Arrest Scene	Crime/Arrest Scene	Homicide Justified (Law Enforcement Staff)	Handgun
2006581	Sheriff	330000	Riverside County Sheriff's Department	Riverside	Black	Female	45	Out to Court	420	2006	11	County Jail	Not Applicable	Local Hospital	Natural	Not Applicable
2006582	Sheriff	330000	Riverside County Sheriff's Department	Riverside	White	Male	34	Process of Arrest	400	2006	09	Process of Arrest	Crime/Arrest Scene	Crime/Arrest Scene	Homicide Justified (Law Enforcement Staff)	Drug Overdose
2006583	Sheriff	330000	Riverside County Sheriff's Department	Riverside	Black	Male	21	Process of Arrest	000	2006	07	Process of Arrest	Crime/Arrest Scene	Crime/Arrest Scene	Other	Other
2006584	Sheriff	330000	Riverside County Sheriff's Department	Riverside	Hispanic	Male	48	Booked - No Charges Filed	800	2006	05	County Jail	Not Applicable	Local Hospital	Natural	Not Applicable
2006585	Sheriff	330000	Riverside County Sheriff's Department	Riverside	Hispanic	Male	25	Process of Arrest	200	2006	05	Process of Arrest	Crime/Arrest Scene	Crime/Arrest Scene	Homicide Justified (Law Enforcement Staff)	Handgun
2006586	Sheriff	330000	Riverside County Sheriff's Department	Riverside	Hispanic	Male	35	Process of Arrest	341	2006	08	Process of Arrest	Crime/Arrest Scene	Crime/Arrest Scene	Homicide Justified (Law Enforcement Staff)	Handgun
2006587	Sheriff	330000	Riverside County Sheriff's Department	Riverside	White	Male	45	Booked - No Charges Filed	079	2006	08	County Jail	Other	Local Hospital	Homicide Willful (Other Inmate)	Knife,Cutting Instrument
2006588	Sheriff	330000	Riverside County Sheriff's Department	Riverside	White	Male	37	Process of Arrest	100	2006	07	Process of Arrest	Crime/Arrest Scene	Crime/Arrest Scene	Homicide Justified (Law Enforcement Staff)	Handgun
2006589	Sheriff	330000	Riverside County Sheriff's Department	Riverside	White	Male	34	Process of Arrest	341	2006	06	Process of Arrest	Crime/Arrest Scene	Crime/Arrest Scene	Homicide Justified (Law Enforcement Staff)	Handgun
2006590	Sheriff	330000	Riverside County Sheriff's Department	Riverside	White	Male	84	Sentenced	300	2006	04	County Jail	Not Applicable	Local Hospital	Natural	Not Applicable
2006591	Sheriff	330000	Riverside County Sheriff's Department	Riverside	White	Male	66	Booked - Awaiting Trial	700	2006	08	County Jail	Not Applicable	Local Hospital	Natural	Not Applicable
2006592	Police	331100	Palm Springs Police Department	Riverside	White	Male	40	Process of Arrest	400	2006	01	Process of Arrest	Crime/Arrest Scene	Crime/Arrest Scene	Homicide Justified (Law Enforcement Staff)	Handgun
2006593	State	459900	California Highway Patrol	Shasta	Other	Male	35	Process of Arrest	341	2006	10	Process of Arrest	Crime/Arrest Scene	Local Hospital	Homicide Justified (Law Enforcement Staff)	Handgun
2006594	Police	120300	Eureka Police Department	Humboldt	White	Male	16	Process of Arrest	300	2006	10	Process of Arrest	Crime/Arrest Scene	Local Hospital	Homicide Justified (Law Enforcement Staff)	Handgun
2006595	Police	120300	Eureka Police Department	Humboldt	White	Female	48	Process of Arrest	000	2006	04	Process of Arrest	Crime/Arrest Scene	Crime/Arrest Scene	Homicide Justified (Law Enforcement Staff)	Rifle/Shotgun
2006596	Police	120300	Eureka Police Department	Humboldt	White	Male	51	Process of Arrest	700	2006	12	Process of Arrest	Crime/Arrest Scene	Local Hospital	Homicide Justified (Law Enforcement Staff)	Handgun
2006597	Sheriff	480000	Solano County Sheriff's Department	Solano	Black	Male	33	Booked - Awaiting Trial	835	2006	02	County Jail	Not Applicable	Local Hospital	Natural	Not Applicable
2006598	State	03035C	Mule Creek State Prison	Amador	Hispanic	Male	47	Sentenced	300	2006	04	CDC/CRC	Not Applicable	Local Hospital	Natural	Not Applicable
2006599	Police	360900	Rialto Police Department	San Bernardino	Hispanic	Male	34	Process of Arrest	000	2006	11	Process of Arrest	Crime/Arrest Scene	Local Hospital	Accidental	Drug Overdose
2006600	State	18035C	High Desert State Prison	Lassen	White	Male	47	Sentenced	720	2006	12	CDC/CRC	Living	CDC/CRC	Suicide	Hanging,Strangulation
2006601	Sheriff	310000	Placer County Sheriff's Department	Placer	Black	Male	32	Process of Arrest	094	2006	02	Process of Arrest	Crime/Arrest Scene	Crime/Arrest Scene	Accidental	Drug Overdose
2006602	Police	270800	Salinas Police Department	Monterey	Hispanic	Male	21	Process of Arrest	300	2006	09	Process of Arrest	Crime/Arrest Scene	Crime/Arrest Scene	Homicide Justified (Law Enforcement Staff)	Handgun
2006603	Sheriff	190000	Los Angeles County Sheriff's Department	Los Angeles	Black	Male	22	Process of Arrest	323	2006	02	Process of Arrest	Crime/Arrest Scene	Local Hospital	Homicide Justified (Law Enforcement Staff)	Handgun
2006604	Sheriff	190000	Los Angeles County Sheriff's Department	Los Angeles	Hispanic	Male	42	Process of Arrest	320	2006	02	Process of Arrest	Crime/Arrest Scene	Crime/Arrest Scene	Homicide Justified (Law Enforcement Staff)	Rifle/Shotgun
2006605	Sheriff	190000	Los Angeles County Sheriff's Department	Los Angeles	Hispanic	Male	23	Process of Arrest	323	2006	10	Process of Arrest	Crime/Arrest Scene	Crime/Arrest Scene	Homicide Justified (Law Enforcement Staff)	Handgun
2006606	State	40015C	California Men's Colony	San Luis Obispo	Black	Male	67	Sentenced	120	2006	12	CDC/CRC	Not Applicable	CDC/CRC	Natural	Not Applicable
2006607	State	40015C	California Men's Colony	San Luis Obispo	White	Male	53	Sentenced	120	2006	12	CDC/CRC	Not Applicable	CDC/CRC	Natural	Not Applicable
2006608	Police	360400	Fontana Police Department	San Bernardino	Hispanic	Male	22	Process of Arrest	323	2006	03	Process of Arrest	Crime/Arrest Scene	Crime/Arrest Scene	Homicide Justified (Law Enforcement Staff)	Handgun
2006609	Sheriff	150000	Kern County Sheriff's Department	Kern	Other	Male	40	Other	090	2006	09	County Jail	Living	Local Hospital	Natural	Not Applicable
2006610	Sheriff	150000	Kern County Sheriff's Department	Kern	Hispanic	Male	28	Other	090	2006	04	County Jail	Living	Local Hospital	Natural	Not Applicable
2006611	Police	301000	Huntington Beach Police Department	Orange	White	Female	18	Process of Arrest	341	2006	08	Process of Arrest	Crime/Arrest Scene	Crime/Arrest Scene	Homicide Justified (Law Enforcement Staff)	Handgun
2006612	Sheriff	330000	Riverside County Sheriff's Department	Riverside	White	Male	59	Booked - Awaiting Trial	822	2006	12	County Jail	Not Applicable	Local Hospital	Natural	Not Applicable
2006613	State	19015M	Metropolitan State Hospital	Los Angeles	White	Male	66	Other	510	2006	09	State Hospital	Living	Local Hospital	Accidental	Other
2006614	State	19015M	Metropolitan State Hospital	Los Angeles	Hispanic	Male	48	Other	300	2006	06	State Hospital	Living	Local Hospital	Natural	Not Applicable
2006615	Police	331500	Corona Police Department	Riverside	White	Male	30	Process of Arrest	210	2006	12	Process of Arrest	Crime/Arrest Scene	Local Hospital	Homicide Justified (Law Enforcement Staff)	Rifle/Shotgun
2006616	Sheriff	420000	Santa Barbara County Sheriff's Department	Santa Barbara	Hispanic	Male	48	Sentenced	860	2006	05	County Jail	Medical Treatment	Local Hospital	Natural	Not Applicable
2006617	Police	300100	Anaheim Police Department	Orange	Hispanic	Male	34	Process of Arrest	821	2006	09	Process of Arrest	Crime/Arrest Scene	Local Hospital	Homicide Justified (Law Enforcement Staff)	Handgun
2006618	Sheriff	360000	San Bernardino County Sheriff's Department	San Bernardino	Hispanic	Male	26	Process of Arrest	341	2006	10	Process of Arrest	Crime/Arrest Scene	Crime/Arrest Scene	Homicide Justified (Law Enforcement Staff)	Handgun
2006619	Police	331300	Riverside Police Department	Riverside	Black	Male	30	Process of Arrest	341	2006	04	Process of Arrest	Crime/Arrest Scene	Local Hospital	Homicide Justified (Law Enforcement Staff)	Handgun
2006620	Police	431300	San Jose Police Department	Santa Clara	White	Male	36	Process of Arrest	341	2006	11	Process of Arrest	Crime/Arrest Scene	Local Hospital	Homicide Justified (Law Enforcement Staff)	Handgun
2006621	State	36015C	California Institution for Men	San Bernardino	Laotian	Male	41	Sentenced	800	2006	03	CDC/CRC	Not Applicable	Local Hospital	Natural	Not Applicable
2006622	Police	130100	Brawley Police Department	Imperial	Hispanic	Male	47	Awaiting Booking	836	2006	03	Process of Arrest	Other	Local Hospital	Accidental	Drug Overdose
2006623	State	36015C	California Institution for Men	San Bernardino	Hispanic	Male	50	Sentenced	580	2006	08	CDC/CRC	Medical Treatment	CDC/CRC	Natural	Not Applicable
2006624	Police	371000	Oceanside Police Department	San Diego	Hispanic	Male	23	Process of Arrest	570	2006	08	Process of Arrest	Crime/Arrest Scene	Crime/Arrest Scene	Homicide Justified (Law Enforcement Staff)	Handgun
2006625	State	16025C	Corcoran State Prison	Kings	Black	Male	58	Sentenced	841	2006	02	CDC/CRC	Not Applicable	Local Hospital	Natural	Not Applicable
2006626	Sheriff	340000	Sacramento County Sheriff's Department	Sacramento	White	Male	48	Booked - Awaiting Trial	000	2006	03	County Jail	Common	County Jail	Suicide	Hanging,Strangulation
2006627	State	27025C	Salinas Valley State Prison	Monterey	White	Male	48	Sentenced	320	2006	11	CDC/CRC	Living	CDC/CRC	Suicide	Hanging,Strangulation
2006628	Police	191200	Burbank Police Department	Los Angeles	White	Male	42	Process of Arrest	300	2006	06	Process of Arrest	Crime/Arrest Scene	Crime/Arrest Scene	Homicide Justified (Law Enforcement Staff)	Handgun
2006629	Police	300800	Fullerton Police Department	Orange	Filipino	Male	30	Process of Arrest	323	2006	02	Process of Arrest	Crime/Arrest Scene	Crime/Arrest Scene	Homicide Justified (Law Enforcement Staff)	Rifle/Shotgun
2006630	Police	300800	Fullerton Police Department	Orange	Hispanic	Male	21	Process of Arrest	323	2006	12	Process of Arrest	Crime/Arrest Scene	Crime/Arrest Scene	Homicide Justified (Law Enforcement Staff)	Rifle/Shotgun
2006631	Police	300500	Cypress Police Department	Orange	White	Male	70	Process of Arrest	323	2006	05	Process of Arrest	Crime/Arrest Scene	Crime/Arrest Scene	Homicide Justified (Law Enforcement Staff)	Handgun
2006632	Police	196500	Santa Monica Police Department	Los Angeles	Black	Male	21	Process of Arrest	323	2006	09	Process of Arrest	Crime/Arrest Scene	Crime/Arrest Scene	Homicide Justified (Law Enforcement Staff)	Handgun
2006633	Police	071100	San Pablo Police Department	Contra Costa	Black	Male	35	Process of Arrest	320	2006	05	Process of Arrest	Crime/Arrest Scene	Crime/Arrest Scene	Homicide Justified (Law Enforcement Staff)	Handgun
2006634	Sheriff	270000	Monterey County Sheriff's Department	Monterey	Hispanic	Male	27	Process of Arrest	057	2006	01	Process of Arrest	Medical Treatment	Local Hospital	Accidental	Other
2006635	Sheriff	340000	Sacramento County Sheriff's Department	Sacramento	Black	Male	33	Process of Arrest	341	2006	01	Process of Arrest	Crime/Arrest Scene	Crime/Arrest Scene	Homicide Justified (Law Enforcement Staff)	Handgun
2006636	Police	196500	Santa Monica Police Department	Los Angeles	Black	Male	23	Process of Arrest	300	2006	02	Process of Arrest	Crime/Arrest Scene	Crime/Arrest Scene	Homicide Justified (Law Enforcement Staff)	Rifle/Shotgun
2006637	Police	010900	Oakland Police Department	Alameda	Black	Male	17	Process of Arrest	323	2006	08	Process of Arrest	Crime/Arrest Scene	Crime/Arrest Scene	Homicide Justified (Law Enforcement Staff)	Rifle/Shotgun
2006638	State	13015C	Calipatria State Prison	Imperial	Hispanic	Male	53	Sentenced	110	2006	08	CDC/CRC	Living	Crime/Arrest Scene	Accidental	Drug Overdose
2006639	Sheriff	340000	Sacramento County Sheriff's Department	Sacramento	Black	Male	24	Process of Arrest	516	2006	01	Process of Arrest	Crime/Arrest Scene	Crime/Arrest Scene	Homicide Justified (Law Enforcement Staff)	Handgun
2006640	Sheriff	090000	El Dorado County Sheriff's Department	El Dorado	White	Male	52	Process of Arrest	323	2006	03	Process of Arrest	Crime/Arrest Scene	Crime/Arrest Scene	Homicide Justified (Law Enforcement Staff)	Rifle/Shotgun
2006641	Sheriff	340000	Sacramento County Sheriff's Department	Sacramento	Black	Male	26	Process of Arrest	341	2006	04	Process of Arrest	Crime/Arrest Scene	Crime/Arrest Scene	Homicide Justified (Law Enforcement Staff)	Handgun
2006642	Sheriff	340000	Sacramento County Sheriff's Department	Sacramento	White	Male	33	Process of Arrest	341	2006	08	Process of Arrest	Crime/Arrest Scene	Crime/Arrest Scene	Homicide Justified (Law Enforcement Staff)	Handgun
2006643	Sheriff	370000	San Diego County Sheriff's Department	San Diego	White	Male	52	Process of Arrest	323	2006	12	Process of Arrest	Crime/Arrest Scene	Crime/Arrest Scene	Homicide Justified (Law Enforcement Staff)	Handgun
2006644	Sheriff	370000	San Diego County Sheriff's Department	San Diego	Hispanic	Male	22	Process of Arrest	341	2006	11	Process of Arrest	Crime/Arrest Scene	Crime/Arrest Scene	Homicide Justified (Law Enforcement Staff)	Handgun
2006645	Sheriff	370000	San Diego County Sheriff's Department	San Diego	Hispanic	Male	27	Process of Arrest	342	2006	10	Process of Arrest	Crime/Arrest Scene	Crime/Arrest Scene	Homicide Justified (Law Enforcement Staff)	Handgun
2006646	Sheriff	370000	San Diego County Sheriff's Department	San Diego	White	Male	40	Process of Arrest	341	2006	09	Process of Arrest	Crime/Arrest Scene	Local Hospital	Homicide Justified (Law Enforcement Staff)	Handgun
2006647	Sheriff	010000	Alameda County Sheriff's Department	Alameda	Hispanic	Male	20	Process of Arrest	341	2006	08	Process of Arrest	Crime/Arrest Scene	Crime/Arrest Scene	Homicide Justified (Law Enforcement Staff)	Handgun
2006648	Sheriff	010000	Alameda County Sheriff's Department	Alameda	White	Male	33	Process of Arrest	323	2006	11	Process of Arrest	Crime/Arrest Scene	Crime/Arrest Scene	Homicide Justified (Law Enforcement Staff)	Handgun
2006649	Police	192000	Downey Police Department	Los Angeles	Hispanic	Male	45	Process of Arrest	300	2006	07	Process of Arrest	Crime/Arrest Scene	Crime/Arrest Scene	Homicide Justified (Law Enforcement Staff)	Rifle/Shotgun
2006650	Police	191700	Cudahy	Los Angeles	Hispanic	Male	18	Process of Arrest	400	2006	05	Process of Arrest	Crime/Arrest Scene	Crime/Arrest Scene	Homicide Justified (Law Enforcement Staff)	Handgun
2006651	Police	420300	Santa Barbara Police Department	Santa Barbara	White	Male	41	Process of Arrest	056	2006	07	Process of Arrest	Other	Local Hospital	Accidental	Drug Overdose
2006652	Police	420300	Santa Barbara Police Department	Santa Barbara	White	Male	26	Process of Arrest	056	2006	09	Process of Arrest	Crime/Arrest Scene	Local Hospital	Natural	Not Applicable
2006653	Police	194200	Los Angeles Police Department	Los Angeles	Hispanic	Male	22	Process of Arrest	341	2006	02	Process of Arrest	Crime/Arrest Scene	Crime/Arrest Scene	Homicide Justified (Law Enforcement Staff)	Handgun
2006654	Sheriff	100000	Fresno County Sheriff's Department	Fresno	Hispanic	Male	27	Process of Arrest	100	2006	11	Process of Arrest	Crime/Arrest Scene	Local Hospital	Homicide Justified (Law Enforcement Staff)	Handgun
2006655	Police	371100	San Diego Police Department	San Diego	White	Male	43	Process of Arrest	323	2006	02	Process of Arrest	Crime/Arrest Scene	Crime/Arrest Scene	Homicide Justified (Law Enforcement Staff)	Handgun
2006656	Police	371100	San Diego Police Department	San Diego	Black	Male	22	Process of Arrest	323	2006	06	Process of Arrest	Crime/Arrest Scene	Local Hospital	Homicide Justified (Law Enforcement Staff)	Handgun
2006657	Police	070100	Antioch Police Department	Contra Costa	White	Male	27	Process of Arrest	341	2006	02	Process of Arrest	Crime/Arrest Scene	Crime/Arrest Scene	Homicide Justified (Law Enforcement Staff)	Handgun
2006658	Sheriff	190000	Los Angeles County Sheriff's Department	Los Angeles	Black	Male	27	Process of Arrest	323	2006	09	Process of Arrest	Crime/Arrest Scene	Local Hospital	Homicide Justified (Law Enforcement Staff)	Handgun
2006659	Sheriff	190000	Los Angeles County Sheriff's Department	Los Angeles	Hispanic	Male	38	Process of Arrest	323	2006	10	Process of Arrest	Crime/Arrest Scene	Crime/Arrest Scene	Homicide Justified (Law Enforcement Staff)	Handgun
2006660	Sheriff	190000	Los Angeles County Sheriff's Department	Los Angeles	Black	Male	44	Process of Arrest	341	2006	08	Process of Arrest	Crime/Arrest Scene	Local Hospital	Homicide Justified (Law Enforcement Staff)	Handgun
2006661	Police	010600	Hayward Police Department	Alameda	White	Male	40	Process of Arrest	323	2006	12	Process of Arrest	Crime/Arrest Scene	Crime/Arrest Scene	Homicide Justified (Law Enforcement Staff)	Handgun
2006662	Sheriff	510000	Sutter County Sheriff's Department	Sutter	Hispanic	Male	34	Process of Arrest	321	2006	02	Process of Arrest	Crime/Arrest Scene	Crime/Arrest Scene	Homicide Justified (Law Enforcement Staff)	Rifle/Shotgun
2006663	Police	190600	Baldwin Park Police Department	Los Angeles	Hispanic	Male	32	Process of Arrest	300	2006	02	Process of Arrest	Crime/Arrest Scene	Crime/Arrest Scene	Homicide Justified (Law Enforcement Staff)	Handgun
2006664	Police	560400	Oxnard Police Department	Ventura	Hispanic	Male	25	Process of Arrest	300	2006	07	Process of Arrest	Crime/Arrest Scene	Crime/Arrest Scene	Homicide Justified (Law Enforcement Staff)	Handgun
2006665	Police	194200	Los Angeles Police Department	Los Angeles	Hispanic	Male	42	Process of Arrest	323	2006	07	Process of Arrest	Crime/Arrest Scene	Crime/Arrest Scene	Homicide Justified (Law Enforcement Staff)	Handgun
2006666	Sheriff	410000	San Mateo County Sheriff's Department	San Mateo	Pacific Islander	Male	16	Process of Arrest	300	2006	12	Process of Arrest	Crime/Arrest Scene	Crime/Arrest Scene	Homicide Justified (Law Enforcement Staff)	Handgun
2006667	Sheriff	500000	Stanislaus County Sheriff's Department	Stanislaus	Hispanic	Male	32	Process of Arrest	341	2006	04	Process of Arrest	Crime/Arrest Scene	Crime/Arrest Scene	Homicide Justified (Law Enforcement Staff)	Handgun
2006668	Police	010800	Newark Police Department	Alameda	Hispanic	Male	33	Process of Arrest	323	2006	03	Process of Arrest	Crime/Arrest Scene	Crime/Arrest Scene	Homicide Justified (Law Enforcement Staff)	Rifle/Shotgun
2006669	Police	331300	Riverside Police Department	Riverside	White	Male	27	Process of Arrest	200	2006	10	Process of Arrest	Crime/Arrest Scene	Crime/Arrest Scene	Homicide Justified (Law Enforcement Staff)	Handgun
2006670	Police	331300	Riverside Police Department	Riverside	Black	Male	34	Process of Arrest	345	2006	10	Process of Arrest	Crime/Arrest Scene	Local Hospital	Homicide Justified (Law Enforcement Staff)	Handgun
2006671	Police	197200	Torrance Police Department	Los Angeles	Hispanic	Male	29	Process of Arrest	100	2006	04	Process of Arrest	Crime/Arrest Scene	Crime/Arrest Scene	Suicide	Handgun
2006672	Police	100500	Fresno Police Department	Fresno	White	Male	30	Process of Arrest	300	2006	06	Process of Arrest	Crime/Arrest Scene	Crime/Arrest Scene	Homicide Justified (Law Enforcement Staff)	Rifle/Shotgun
2006673	Police	100500	Fresno Police Department	Fresno	Hispanic	Male	26	Process of Arrest	300	2006	08	Process of Arrest	Crime/Arrest Scene	Crime/Arrest Scene	Homicide Justified (Law Enforcement Staff)	Rifle/Shotgun
2006674	Police	196900	South Gate Police Department	Los Angeles	Hispanic	Male	44	Process of Arrest	341	2006	01	Process of Arrest	Crime/Arrest Scene	Crime/Arrest Scene	Homicide Justified (Law Enforcement Staff)	Handgun
2006675	Sheriff	240000	Merced County Sheriff's Department	Merced	White	Male	58	Process of Arrest	300	2006	02	Process of Arrest	Crime/Arrest Scene	Crime/Arrest Scene	Homicide Justified (Law Enforcement Staff)	Rifle/Shotgun
2006676	Police	194200	Los Angeles Police Department	Los Angeles	Black	Male	42	Process of Arrest	323	2006	05	Process of Arrest	Crime/Arrest Scene	Crime/Arrest Scene	Homicide Justified (Law Enforcement Staff)	Handgun
2006677	Police	390500	Stockton Police Department	San Joaquin	Hispanic	Male	49	Process of Arrest	341	2006	05	Process of Arrest	Crime/Arrest Scene	Local Hospital	Homicide Justified (Law Enforcement Staff)	Handgun
2006678	Police	194200	Los Angeles Police Department	Los Angeles	Black	Male	53	Process of Arrest	323	2006	06	Process of Arrest	Crime/Arrest Scene	Crime/Arrest Scene	Homicide Justified (Law Enforcement Staff)	Handgun
2006679	Police	196900	South Gate Police Department	Los Angeles	White	Male	57	Process of Arrest	341	2006	06	Process of Arrest	Crime/Arrest Scene	Local Hospital	Homicide Justified (Law Enforcement Staff)	Handgun
2006680	Sheriff	240000	Merced County Sheriff's Department	Merced	White	Male	36	Process of Arrest	300	2006	08	Process of Arrest	Crime/Arrest Scene	Crime/Arrest Scene	Homicide Justified (Law Enforcement Staff)	Handgun
2006681	Police	390500	Stockton Police Department	San Joaquin	Hispanic	Female	53	Process of Arrest	341	2006	11	Process of Arrest	Crime/Arrest Scene	Local Hospital	Homicide Justified (Law Enforcement Staff)	Handgun
2006682	Police	196900	South Gate Police Department	Los Angeles	Hispanic	Male	38	Process of Arrest	341	2006	12	Process of Arrest	Crime/Arrest Scene	Crime/Arrest Scene	Homicide Justified (Law Enforcement Staff)	Handgun
2006683	Police	361000	San Bernardino Police Department	San Bernardino	Black	Male	28	Process of Arrest	300	2006	07	Process of Arrest	Crime/Arrest Scene	Local Hospital	Homicide Justified (Law Enforcement Staff)	Rifle/Shotgun
2006684	Police	361000	San Bernardino Police Department	San Bernardino	Black	Female	22	Process of Arrest	323	2006	12	Process of Arrest	Crime/Arrest Scene	Crime/Arrest Scene	Homicide Justified (Law Enforcement Staff)	Handgun
2006685	State	19105C	California State Prison, Lancaster	Los Angeles	White	Male	60	Sentenced	700	2006	01	CDC/CRC	Living	CDC/CRC	Homicide Willful (Other Inmate)	Hands,Feet,Fists
2006686	State	33045C	Chuckawalla Valley State Prison	Riverside	Hispanic	Male	46	Sentenced	320	2006	01	CDC/CRC	Living	CDC/CRC	Natural	Not Applicable
2006687	State	19105C	California State Prison, Lancaster	Los Angeles	White	Male	36	Sentenced	100	2006	01	CDC/CRC	Living	CDC/CRC	Homicide Willful (Other Inmate)	Hanging,Strangulation
2006688	Police	194200	Los Angeles Police Department	Los Angeles	Black	Female	40	Booked - No Charges Filed	800	2006	07	City Jail	Living	City Jail	Cannot be Determined	Cannot be Determined
2006689	State	33065C	Ironwood State Prison	Riverside	Hispanic	Male	25	Sentenced	330	2006	05	CDC/CRC	Living	CDC/CRC	Suicide	Hanging,Strangulation
2006690	State	36085C	California Institution for Women	San Bernardino	Hispanic	Female	40	Sentenced	825	2006	05	CDC/CRC	Living	CDC/CRC	Suicide	Hanging,Strangulation
2006691	State	10015C	Pleasant Valley State Prison	Fresno	Hispanic	Male	73	Sentenced	110	2006	03	CDC/CRC	Other	Local Hospital	Natural	Not Applicable
2006692	State	10015C	Pleasant Valley State Prison	Fresno	Hispanic	Male	49	Sentenced	800	2006	03	CDC/CRC	Not Applicable	Local Hospital	Natural	Not Applicable
2006693	State	10015C	Pleasant Valley State Prison	Fresno	White	Male	77	Sentenced	110	2006	04	CDC/CRC	Not Applicable	Local Hospital	Natural	Not Applicable
2006694	State	33045C	Chuckawalla Valley State Prison	Riverside	White	Male	64	Sentenced	120	2006	05	CDC/CRC	Medical Treatment	CDC/CRC	Natural	Not Applicable
2006695	State	16045C	California Substance Abuse Treatment Facility	Kings	Hispanic	Male	24	Sentenced	120	2006	05	CDC/CRC	Common	CDC/CRC	Homicide Justified (Law Enforcement Staff)	Rifle/Shotgun
2006696	State	33065C	Ironwood State Prison	Riverside	Hispanic	Male	51	Sentenced	220	2006	06	CDC/CRC	Not Applicable	Local Hospital	Natural	Not Applicable
2006697	State	33045C	Chuckawalla Valley State Prison	Riverside	Hispanic	Male	26	Sentenced	800	2006	06	CDC/CRC	Living	CDC/CRC	Suicide	Hanging,Strangulation
2006698	State	10015C	Pleasant Valley State Prison	Fresno	Hispanic	Male	42	Sentenced	220	2006	06	CDC/CRC	Living	CDC/CRC	Accidental	Drug Overdose
2006699	State	33045C	Chuckawalla Valley State Prison	Riverside	Black	Male	56	Sentenced	372	2006	06	CDC/CRC	Crime/Arrest Scene	CDC/CRC	Natural	Not Applicable
2006700	State	03035C	Mule Creek State Prison	Amador	White	Male	44	Sentenced	510	2006	07	CDC/CRC	Medical Treatment	Local Hospital	Natural	Not Applicable
2006701	State	33045C	Chuckawalla Valley State Prison	Riverside	Hispanic	Male	27	Sentenced	992	2006	07	CDC/CRC	Living	CDC/CRC	Accidental	Drug Overdose
2006702	State	16045C	California Substance Abuse Treatment Facility	Kings	Black	Male	25	Sentenced	120	2006	07	CDC/CRC	Administrative	CDC/CRC	Suicide	Hanging,Strangulation
2006703	State	16045C	California Substance Abuse Treatment Facility	Kings	White	Male	44	Sentenced	700	2006	08	CDC/CRC	Living	CDC/CRC	Natural	Not Applicable
2006704	State	33065C	Ironwood State Prison	Riverside	Other	Male	49	Sentenced	501	2006	08	CDC/CRC	Not Applicable	Local Hospital	Natural	Not Applicable
2006705	State	03035C	Mule Creek State Prison	Amador	White	Male	48	Sentenced	825	2006	08	CDC/CRC	Living	Local Hospital	Natural	Not Applicable
2006706	State	10015C	Pleasant Valley State Prison	Fresno	Hispanic	Male	40	Sentenced	320	2006	08	CDC/CRC	Not Applicable	Local Hospital	Natural	Not Applicable
2006707	State	33065C	Ironwood State Prison	Riverside	Hispanic	Male	57	Sentenced	510	2006	08	CDC/CRC	Not Applicable	CDC/CRC	Natural	Not Applicable
2006708	State	36085C	California Institution for Women	San Bernardino	White	Female	56	Sentenced	120	2006	08	CDC/CRC	Not Applicable	Local Hospital	Natural	Not Applicable
2006709	State	33015C	California Rehabilitation Center	Riverside	Hispanic	Female	70	Sentenced	700	2006	09	CDC/CRC	Not Applicable	Local Hospital	Natural	Not Applicable
2006710	State	33045C	Chuckawalla Valley State Prison	Riverside	Hispanic	Male	45	Sentenced	570	2006	09	CDC/CRC	Living	CDC/CRC	Accidental	Drug Overdose
2006711	State	16045C	California Substance Abuse Treatment Facility	Kings	Black	Male	71	Sentenced	220	2006	09	CDC/CRC	Not Applicable	Other	Natural	Not Applicable
2006712	State	03035C	Mule Creek State Prison	Amador	Black	Male	61	Sentenced	800	2006	12	CDC/CRC	Medical Treatment	Local Hospital	Natural	Not Applicable
2006713	State	10015C	Pleasant Valley State Prison	Fresno	Black	Male	57	Sentenced	530	2006	03	CDC/CRC	Not Applicable	CDC/CRC	Natural	Not Applicable
2006714	State	20015C	Central CA Women's Facility	Madera	Hispanic	Female	40	Sentenced	400	2006	03	CDC/CRC	Not Applicable	CDC/CRC	Natural	Not Applicable
2006715	State	20015C	Central CA Women's Facility	Madera	White	Female	80	Sentenced	150	2006	05	CDC/CRC	Not Applicable	CDC/CRC	Natural	Not Applicable
2006716	State	20015C	Central CA Women's Facility	Madera	White	Female	62	Sentenced	110	2006	05	CDC/CRC	Not Applicable	Other	Natural	Not Applicable
2006717	State	20015C	Central CA Women's Facility	Madera	White	Female	44	Sentenced	372	2006	06	CDC/CRC	Living	CDC/CRC	Suicide	Hanging,Strangulation
2006718	State	15075C	Kern Valley State Prison	Kern	White	Male	66	Sentenced	110	2006	07	CDC/CRC	Not Applicable	Local Hospital	Natural	Not Applicable
2006719	State	15045C	North Kern State Prison	Kern	Hispanic	Male	28	Sentenced	220	2006	10	CDC/CRC	Not Applicable	Local Hospital	Natural	Not Applicable
2006720	State	37015C	R. J. Donovan Correctional Facility	San Diego	Other	Male	51	Sentenced	836	2006	01	CDC/CRC	Not Applicable	Local Hospital	Natural	Not Applicable
2006721	State	37015C	R. J. Donovan Correctional Facility	San Diego	White	Male	29	Sentenced	342	2006	01	CDC/CRC	Administrative	CDC/CRC	Suicide	Hanging,Strangulation
2006722	State	55015C	Sierra Conservation Center	Tuolumne	White	Male	53	Sentenced	510	2006	03	CDC/CRC	Not Applicable	Local Hospital	Natural	Not Applicable
2006723	State	37015C	R. J. Donovan Correctional Facility	San Diego	White	Male	40	Sentenced	420	2006	05	CDC/CRC	Living	CDC/CRC	Accidental	Drug Overdose
2006724	State	55015C	Sierra Conservation Center	Tuolumne	White	Male	54	Sentenced	800	2006	06	CDC/CRC	Living	CDC/CRC	Accidental	Drug Overdose
2006725	State	20045C	Valley State Prison for Women	Madera	White	Female	69	Sentenced	110	2006	07	CDC/CRC	Not Applicable	Local Hospital	Natural	Not Applicable
2006726	State	55015C	Sierra Conservation Center	Tuolumne	Hispanic	Male	19	Sentenced	825	2006	07	CDC/CRC	Living	CDC/CRC	Suicide	Hanging,Strangulation
2006727	State	55015C	Sierra Conservation Center	Tuolumne	Black	Male	43	Sentenced	800	2006	08	CDC/CRC	Not Applicable	Local Hospital	Natural	Not Applicable
2006728	State	55015C	Sierra Conservation Center	Tuolumne	Black	Male	26	Sentenced	581	2006	10	CDC/CRC	Not Applicable	Local Hospital	Natural	Not Applicable
2006729	State	33045C	Chuckawalla Valley State Prison	Riverside	Hispanic	Male	51	Sentenced	700	2006	02	CDC/CRC	Not Applicable	Local Hospital	Natural	Not Applicable
2006730	State	37015C	R. J. Donovan Correctional Facility	San Diego	Black	Male	56	Sentenced	500	2006	12	CDC/CRC	Medical Treatment	CDC/CRC	Natural	Not Applicable
2007001	Sheriff	070000	Contra Costa County Sheriff's Department	Contra Costa	White	Male	52	Awaiting Booking	825	2007	01	County Jail	Medical Treatment	Local Hospital	Natural	Not Applicable
2007002	State	36015M	Patton State Hospital	San Bernardino	Hispanic	Male	45	Sentenced	510	2007	01	State Hospital	Living	State Hospital	Natural	Not Applicable
2007003	State	34015C	Folsom State Prison	Sacramento	Hispanic	Male	51	Sentenced	800	2007	01	CDC/CRC	Not Applicable	Local Hospital	Natural	Not Applicable
2007004	Sheriff	040000	Butte County Sheriff's Department	Butte	White	Male	45	Booked - No Charges Filed	372	2007	01	County Jail	Living	Local Hospital	Suicide	Hanging,Strangulation
2007005	State	03035C	Mule Creek State Prison	Amador	Black	Male	50	Sentenced	821	2007	01	CDC/CRC	Not Applicable	Local Hospital	Natural	Not Applicable
2007006	Police	120300	Eureka Police Department	Humboldt	White	Male	18	Process of Arrest	300	2007	01	Process of Arrest	Crime/Arrest Scene	Crime/Arrest Scene	Homicide Justified (Law Enforcement Staff)	Handgun
2007007	State	21015C	San Quentin State Prison	Marin	Hispanic	Male	69	Sentenced	100	2007	01	CDC/CRC	Not Applicable	Local Hospital	Natural	Not Applicable
2007008	State	48015C	California Medical Facility	Solano	Hispanic	Male	72	Sentenced	700	2007	01	CDC/CRC	Not Applicable	CDC/CRC	Natural	Not Applicable
2007009	State	18035C	High Desert State Prison	Lassen	White	Male	42	Sentenced	100	2007	01	CDC/CRC	Living	CDC/CRC	Suicide	Drug Overdose
2007010	State	15015C	California Correctional Institution	Kern	Hispanic	Male	63	Sentenced	700	2007	01	CDC/CRC	Not Applicable	CDC/CRC	Natural	Not Applicable
2007011	State	18015C	California Correctional Center	Lassen	Hispanic	Male	53	Sentenced	802	2007	01	CDC/CRC	Living	CDC/CRC	Natural	Not Applicable
2007012	State	13045C	Centinela State Prison	Imperial	Black	Male	41	Sentenced	300	2007	01	CDC/CRC	Common	Local Hospital	Natural	Not Applicable
2007013	State	48015C	California Medical Facility	Solano	White	Male	60	Sentenced	100	2007	01	CDC/CRC	Not Applicable	CDC/CRC	Natural	Not Applicable
2007014	State	48015C	California Medical Facility	Solano	White	Male	49	Sentenced	200	2007	01	CDC/CRC	Not Applicable	CDC/CRC	Natural	Not Applicable
2007015	State	19015M	Metropolitan State Hospital	Los Angeles	White	Male	68	Sentenced	000	2007	01	State Hospital	Living	State Hospital	Natural	Not Applicable
2007016	State	15015C	California Correctional Institution	Kern	Hispanic	Male	59	Sentenced	800	2007	01	CDC/CRC	Not Applicable	Local Hospital	Natural	Not Applicable
2007017	State	15075C	Kern Valley State Prison	Kern	Hispanic	Male	56	Sentenced	100	2007	01	CDC/CRC	Not Applicable	Local Hospital	Natural	Not Applicable
2007018	State	19105C	California State Prison, Lancaster	Los Angeles	Hispanic	Male	79	Sentenced	700	2007	01	CDC/CRC	Not Applicable	Local Hospital	Natural	Not Applicable
2007019	Police	100500	Fresno Police Department	Fresno	Hispanic	Male	43	Process of Arrest	836	2007	01	Process of Arrest	Medical Treatment	Local Hospital	Homicide Justified (Law Enforcement Staff)	Handgun
2007020	Police	194200	Los Angeles Police Department	Los Angeles	Black	Male	48	Booked - No Charges Filed	345	2007	01	City Jail	Holding	City Jail	Accidental	Drug Overdose
2007021	State	16045C	California Substance Abuse Treatment Facility	Kings	White	Male	55	Sentenced	700	2007	01	CDC/CRC	Not Applicable	CDC/CRC	Natural	Not Applicable
2007022	State	48015C	California Medical Facility	Solano	Other	Male	83	Sentenced	120	2007	01	CDC/CRC	Not Applicable	CDC/CRC	Natural	Not Applicable
2007023	State	16025C	Corcoran State Prison	Kings	White	Male	41	Sentenced	839	2007	01	CDC/CRC	Not Applicable	CDC/CRC	Natural	Not Applicable
2007024	State	48015C	California Medical Facility	Solano	White	Male	53	Sentenced	530	2007	01	CDC/CRC	Not Applicable	CDC/CRC	Natural	Not Applicable
2007025	State	15025C	Wasco State Prison	Kern	White	Male	50	Sentenced	120	2007	01	CDC/CRC	Medical Treatment	CDC/CRC	Natural	Not Applicable
2007026	State	40015C	California Men's Colony	San Luis Obispo	Black	Male	44	Sentenced	881	2007	01	CDC/CRC	Not Applicable	Local Hospital	Natural	Not Applicable
2007027	Police	431000	Morgan Hill Police Department	Santa Clara	White	Male	41	Awaiting Booking	086	2007	01	City Jail	Booking	City Jail	Natural	Not Applicable
2007028	Police	380100	San Francisco Police Department	San Francisco	Black	Male	42	Process of Arrest	801	2007	01	Process of Arrest	Crime/Arrest Scene	Local Hospital	Accidental	Other
2007029	State	16025C	Corcoran State Prison	Kings	Black	Male	45	Sentenced	881	2007	01	CDC/CRC	Other	CDC/CRC	Homicide Willful (Other Inmate)	Hands,Feet,Fists
2007030	State	48015C	California Medical Facility	Solano	White	Male	57	Sentenced	700	2007	01	CDC/CRC	Not Applicable	CDC/CRC	Natural	Not Applicable
2007031	State	16025C	Corcoran State Prison	Kings	Black	Male	56	Sentenced	120	2007	01	CDC/CRC	Not Applicable	CDC/CRC	Natural	Not Applicable
2007032	State	48015C	California Medical Facility	Solano	White	Male	67	Sentenced	100	2007	01	CDC/CRC	Not Applicable	CDC/CRC	Natural	Not Applicable
2007033	State	15015C	California Correctional Institution	Kern	White	Male	67	Sentenced	100	2007	01	CDC/CRC	Not Applicable	Local Hospital	Natural	Not Applicable
2007034	Sheriff	080000	Del Norte County Sheriff's Department	Del Norte	White	Male	50	Booked - Awaiting Trial	046	2007	01	County Jail	Living	Local Hospital	Accidental	Drug Overdose
2007035	State	48015C	California Medical Facility	Solano	Black	Male	62	Sentenced	880	2007	01	CDC/CRC	Not Applicable	CDC/CRC	Natural	Not Applicable
2007036	Police	194200	Los Angeles Police Department	Los Angeles	Black	Male	24	Process of Arrest	320	2007	01	Process of Arrest	Crime/Arrest Scene	Crime/Arrest Scene	Homicide Justified (Law Enforcement Staff)	Handgun
2007037	State	15025C	Wasco State Prison	Kern	Hispanic	Male	32	Sentenced	320	2007	01	CDC/CRC	Living	CDC/CRC	Suicide	Hanging,Strangulation
2007038	State	21015C	San Quentin State Prison	Marin	Hispanic	Male	49	Sentenced	100	2007	01	CDC/CRC	Living	CDC/CRC	Natural	Not Applicable
2007039	Sheriff	330000	Riverside County Sheriff's Department	Riverside	Black	Male	41	Process of Arrest	341	2007	01	Process of Arrest	Crime/Arrest Scene	Crime/Arrest Scene	Homicide Justified (Law Enforcement Staff)	Handgun
2007040	Sheriff	010000	Alameda County Sheriff's Department	Alameda	Black	Male	33	Sentenced	018	2007	01	County Jail	Living	Local Hospital	Natural	Not Applicable
2007041	State	28015M	Napa State Hospital	Napa	Black	Female	41	Sentenced	000	2007	01	State Hospital	Not Applicable	State Hospital	Natural	Not Applicable
2007042	State	34015C	Folsom State Prison	Sacramento	Hispanic	Male	49	Sentenced	825	2007	01	CDC/CRC	Not Applicable	CDC/CRC	Natural	Not Applicable
2007043	Police	380100	San Francisco Police Department	San Francisco	Hispanic	Male	36	Process of Arrest	323	2007	01	Process of Arrest	Crime/Arrest Scene	Crime/Arrest Scene	Homicide Justified (Law Enforcement Staff)	Handgun
2007044	Sheriff	330000	Riverside County Sheriff's Department	Riverside	White	Male	63	Out to Court	801	2007	01	County Jail	Not Applicable	Local Hospital	Natural	Not Applicable
2007045	State	48015C	California Medical Facility	Solano	Hispanic	Male	19	Sentenced	400	2007	01	CDC/CRC	Living	CDC/CRC	Suicide	Hanging,Strangulation
2007046	State	18035C	High Desert State Prison	Lassen	White	Male	62	Sentenced	501	2007	01	CDC/CRC	Not Applicable	Local Hospital	Natural	Not Applicable
2007047	State	40015C	California Men's Colony	San Luis Obispo	Black	Male	45	Sentenced	220	2007	01	CDC/CRC	Not Applicable	CDC/CRC	Natural	Not Applicable
2007048	State	48015C	California Medical Facility	Solano	Hispanic	Male	31	Sentenced	220	2007	01	CDC/CRC	Living	CDC/CRC	Suicide	Hanging,Strangulation
2007049	State	48015C	California Medical Facility	Solano	White	Male	42	Sentenced	373	2007	01	CDC/CRC	Not Applicable	CDC/CRC	Natural	Not Applicable
2007050	Police	194200	Los Angeles Police Department	Los Angeles	Black	Male	47	Booked - No Charges Filed	802	2007	01	City Jail	Medical Treatment	Local Hospital	Accidental	Drug Overdose
2007051	Sheriff	300000	Orange County Sheriff's Department	Orange	Black	Male	33	Out to Court	200	2007	02	County Jail	Not Applicable	Local Hospital	Natural	Not Applicable
2007052	State	36015M	Patton State Hospital	San Bernardino	Black	Female	43	Sentenced	320	2007	02	State Hospital	Not Applicable	State Hospital	Natural	Not Applicable
2007053	Sheriff	360000	San Bernardino County Sheriff's Department	San Bernardino	White	Male	36	Process of Arrest	094	2007	02	Process of Arrest	Crime/Arrest Scene	Local Hospital	Homicide Justified (Law Enforcement Staff)	Handgun
2007054	State	16015C	Avenal State Prison	Kings	White	Male	68	Sentenced	822	2007	02	CDC/CRC	Living	CDC/CRC	Natural	Not Applicable
2007055	State	16025C	Corcoran State Prison	Kings	White	Male	60	Sentenced	110	2007	02	CDC/CRC	Other	Other	Natural	Not Applicable
2007056	Police	194200	Los Angeles Police Department	Los Angeles	Hispanic	Male	31	Awaiting Booking	094	2007	02	Process of Arrest	Holding	City Jail	Accidental	Drug Overdose
2007057	State	16025C	Corcoran State Prison	Kings	Hispanic	Male	49	Sentenced	110	2007	02	CDC/CRC	Not Applicable	Local Hospital	Natural	Not Applicable
2007058	Police	010900	Oakland Police Department	Alameda	Hispanic	Male	21	Process of Arrest	323	2007	02	Process of Arrest	Crime/Arrest Scene	Crime/Arrest Scene	Homicide Justified (Law Enforcement Staff)	Handgun
2007059	Sheriff	190000	Los Angeles County Sheriff's Department	Los Angeles	Black	Male	60	Booked - Awaiting Trial	800	2007	02	County Jail	Medical Treatment	County Jail	Natural	Not Applicable
2007060	State	40015C	California Men's Colony	San Luis Obispo	Pacific Islander	Male	41	Sentenced	802	2007	02	CDC/CRC	Not Applicable	CDC/CRC	Natural	Not Applicable
2007061	Sheriff	190000	Los Angeles County Sheriff's Department	Los Angeles	White	Male	23	Booked - Awaiting Trial	800	2007	02	County Jail	Common	Local Hospital	Natural	Not Applicable
2007062	State	27025C	Salinas Valley State Prison	Monterey	Hispanic	Male	52	Sentenced	880	2007	02	CDC/CRC	Not Applicable	CDC/CRC	Natural	Not Applicable
2007063	State	48015C	California Medical Facility	Solano	Hispanic	Male	53	Sentenced	700	2007	02	CDC/CRC	Living	CDC/CRC	Natural	Not Applicable
2007064	State	48015C	California Medical Facility	Solano	White	Male	89	Sentenced	120	2007	02	CDC/CRC	Living	CDC/CRC	Natural	Not Applicable
2007065	State	27015C	Correctional Training Facility	Monterey	Black	Male	40	Sentenced	341	2007	02	CDC/CRC	Not Applicable	CDC/CRC	Natural	Not Applicable
2007066	State	27025C	Salinas Valley State Prison	Monterey	Other	Male	31	Sentenced	821	2007	02	CDC/CRC	Common	CDC/CRC	Natural	Not Applicable
2007067	State	27015C	Correctional Training Facility	Monterey	White	Male	62	Sentenced	200	2007	02	CDC/CRC	Not Applicable	CDC/CRC	Natural	Not Applicable
2007068	State	40015C	California Men's Colony	San Luis Obispo	Hispanic	Male	50	Sentenced	400	2007	02	CDC/CRC	Not Applicable	CDC/CRC	Natural	Not Applicable
2007069	Police	371100	San Diego Police Department	San Diego	Hispanic	Male	16	Process of Arrest	341	2007	02	Process of Arrest	Crime/Arrest Scene	Crime/Arrest Scene	Homicide Justified (Law Enforcement Staff)	Handgun
2007070	State	48015C	California Medical Facility	Solano	White	Male	53	Sentenced	700	2007	02	CDC/CRC	Not Applicable	Other	Natural	Not Applicable
2007071	Police	194200	Los Angeles Police Department	Los Angeles	Hispanic	Male	24	Process of Arrest	300	2007	02	Process of Arrest	Crime/Arrest Scene	Local Hospital	Homicide Justified (Law Enforcement Staff)	Handgun
2007072	Sheriff	100000	Fresno County Sheriff's Department	Fresno	Black	Male	44	Out to Court	836	2007	02	County Jail	Not Applicable	Local Hospital	Natural	Not Applicable
2007073	State	36015C	California Institution for Men	San Bernardino	Black	Male	70	Sentenced	400	2007	02	CDC/CRC	Not Applicable	CDC/CRC	Natural	Not Applicable
2007074	Sheriff	300000	Orange County Sheriff's Department	Orange	Black	Male	48	Sentenced	200	2007	02	County Jail	Living	Local Hospital	Natural	Not Applicable
2007075	State	15075C	Kern Valley State Prison	Kern	Hispanic	Male	47	Sentenced	120	2007	02	CDC/CRC	Common	Local Hospital	Homicide Willful (Other Inmate)	Knife,Cutting Instrument
2007076	State	36015C	California Institution for Men	San Bernardino	White	Male	51	Sentenced	821	2007	02	CDC/CRC	Living	CDC/CRC	Suicide	Hanging,Strangulation
2007077	Sheriff	430000	Santa Clara County Sheriff's Department	Santa Clara	Hispanic	Male	50	Booked - Awaiting Trial	700	2007	02	County Jail	Living	Local Hospital	Natural	Not Applicable
2007078	State	27025C	Salinas Valley State Prison	Monterey	White	Male	46	Sentenced	510	2007	02	CDC/CRC	Living	CDC/CRC	Accidental	Drug Overdose
2007079	Police	300400	Costa Mesa Police Department	Orange	White	Male	47	Booked - No Charges Filed	850	2007	02	City Jail	Holding	City Jail	Suicide	Hanging,Strangulation
2007080	Sheriff	190000	Los Angeles County Sheriff's Department	Los Angeles	White	Male	49	Booked - Awaiting Trial	825	2007	02	County Jail	Not Applicable	Local Hospital	Natural	Not Applicable
2007081	Sheriff	360000	San Bernardino County Sheriff's Department	San Bernardino	Hispanic	Male	21	Out to Court	342	2007	02	County Jail	Holding	County Jail	Suicide	Hanging,Strangulation
2007082	Sheriff	010000	Alameda County Sheriff's Department	Alameda	Black	Male	40	Sentenced	880	2007	02	County Jail	Living	County Jail	Natural	Not Applicable
2007083	State	03035C	Mule Creek State Prison	Amador	Black	Male	43	Sentenced	410	2007	02	CDC/CRC	Medical Treatment	Local Hospital	Natural	Not Applicable
2007084	State	40015M	Atascadero State Hospital	San Luis Obispo	White	Male	52	Sentenced	800	2007	02	State Hospital	Living	Local Hospital	Suicide	Hanging,Strangulation
2007085	State	36015C	California Institution for Men	San Bernardino	Black	Male	56	Sentenced	320	2007	02	CDC/CRC	Not Applicable	Local Hospital	Natural	Not Applicable
2007086	Sheriff	360000	San Bernardino County Sheriff's Department	San Bernardino	White	Female	57	Booked - No Charges Filed	098	2007	02	County Jail	Not Applicable	County Jail	Natural	Not Applicable
2007087	State	18035C	High Desert State Prison	Lassen	White	Male	55	Sentenced	501	2007	02	CDC/CRC	Not Applicable	Other	Natural	Not Applicable
2007088	State	36015M	Patton State Hospital	San Bernardino	Filipino	Male	47	Sentenced	000	2007	02	State Hospital	Not Applicable	Local Hospital	Natural	Not Applicable
2007089	State	36015M	Patton State Hospital	San Bernardino	White	Male	55	Sentenced	320	2007	02	State Hospital	Not Applicable	Local Hospital	Natural	Not Applicable
2007090	State	03035C	Mule Creek State Prison	Amador	White	Male	48	Sentenced	100	2007	02	CDC/CRC	Living	CDC/CRC	Accidental	Other
2007091	Sheriff	390000	San Joaquin County Sheriff's Department	San Joaquin	Cambodian	Male	35	Booked - Awaiting Trial	064	2007	02	County Jail	Medical Treatment	County Jail	Accidental	Other
2007092	State	40015C	California Men's Colony	San Luis Obispo	White	Male	74	Sentenced	621	2007	02	CDC/CRC	Not Applicable	CDC/CRC	Natural	Not Applicable
2007093	State	16025C	Corcoran State Prison	Kings	Hispanic	Male	56	Sentenced	121	2007	02	CDC/CRC	Living	CDC/CRC	Suicide	Other
2007094	Sheriff	010000	Alameda County Sheriff's Department	Alameda	White	Male	55	Sentenced	094	2007	02	County Jail	Not Applicable	Local Hospital	Natural	Not Applicable
2007095	Sheriff	370000	San Diego County Sheriff's Department	San Diego	Hispanic	Male	43	Process of Arrest	836	2007	02	Process of Arrest	Crime/Arrest Scene	Local Hospital	Homicide Justified (Law Enforcement Staff)	Other
2007096	Sheriff	190000	Los Angeles County Sheriff's Department	Los Angeles	Black	Male	28	Process of Arrest	372	2007	02	Process of Arrest	Crime/Arrest Scene	Local Hospital	Accidental	Drug Overdose
2007097	State	40015C	California Men's Colony	San Luis Obispo	Other	Male	46	Sentenced	120	2007	02	CDC/CRC	Not Applicable	CDC/CRC	Natural	Not Applicable
2007098	State	36015C	California Institution for Men	San Bernardino	Black	Male	63	Sentenced	120	2007	02	CDC/CRC	Medical Treatment	CDC/CRC	Natural	Not Applicable
2007099	State	37015C	R. J. Donovan Correctional Facility	San Diego	White	Male	44	Sentenced	530	2007	02	CDC/CRC	Common	Local Hospital	Natural	Not Applicable
2007100	Police	194200	Los Angeles Police Department	Los Angeles	Black	Male	25	Process of Arrest	323	2007	02	Process of Arrest	Crime/Arrest Scene	Crime/Arrest Scene	Homicide Justified (Law Enforcement Staff)	Handgun
2007101	State	13015C	Calipatria State Prison	Imperial	White	Male	50	Sentenced	560	2007	02	CDC/CRC	Not Applicable	CDC/CRC	Natural	Not Applicable
2007102	Police	431300	San Jose Police Department	Santa Clara	Hispanic	Male	47	Process of Arrest	836	2007	05	Process of Arrest	Crime/Arrest Scene	Crime/Arrest Scene	Cannot be Determined	Cannot be Determined
2007103	Sheriff	370000	San Diego County Sheriff's Department	San Diego	White	Male	41	Sentenced	046	2007	02	County Jail	Crime/Arrest Scene	Local Hospital	Suicide	Other
2007104	State	16045C	California Substance Abuse Treatment Facility	Kings	White	Male	85	Sentenced	700	2007	02	CDC/CRC	Medical Treatment	CDC/CRC	Natural	Not Applicable
2007105	Sheriff	010000	Alameda County Sheriff's Department	Alameda	Black	Male	65	Sentenced	800	2007	03	County Jail	Not Applicable	Local Hospital	Natural	Not Applicable
2007106	Sheriff	430000	Santa Clara County Sheriff's Department	Santa Clara	Other Asian	Male	33	Booked - Awaiting Trial	100	2007	03	County Jail	Living	County Jail	Suicide	Other
2007107	State	48015C	California Medical Facility	Solano	White	Male	39	Sentenced	220	2007	06	CDC/CRC	Not Applicable	CDC/CRC	Natural	Not Applicable
2007108	Police	194200	Los Angeles Police Department	Los Angeles	Black	Male	25	Process of Arrest	323	2007	03	Process of Arrest	Crime/Arrest Scene	Local Hospital	Homicide Justified (Law Enforcement Staff)	Handgun
2007109	Sheriff	190000	Los Angeles County Sheriff's Department	Los Angeles	Black	Male	51	Booked - Awaiting Trial	801	2007	03	County Jail	Crime/Arrest Scene	Local Hospital	Natural	Not Applicable
2007110	State	16025C	Corcoran State Prison	Kings	Hispanic	Male	65	Sentenced	822	2007	03	CDC/CRC	Not Applicable	CDC/CRC	Natural	Not Applicable
2007111	Sheriff	510000	Sutter County Sheriff's Department	Sutter	White	Male	29	Awaiting Booking	837	2007	03	County Jail	Holding	Local Hospital	Accidental	Drug Overdose
2007112	Police	380100	San Francisco Police Department	San Francisco	Black	Male	45	Process of Arrest	341	2007	03	Process of Arrest	Crime/Arrest Scene	Crime/Arrest Scene	Homicide Justified (Law Enforcement Staff)	Handgun
2007113	State	15075C	Kern Valley State Prison	Kern	White	Male	40	Sentenced	400	2007	03	CDC/CRC	Common	Local Hospital	Homicide Justified (Law Enforcement Staff)	Rifle/Shotgun
2007114	Sheriff	430000	Santa Clara County Sheriff's Department	Santa Clara	White	Male	53	Booked - Awaiting Trial	027	2007	03	County Jail	Living	County Jail	Natural	Not Applicable
2007115	State	48015C	California Medical Facility	Solano	White	Male	37	Sentenced	530	2007	03	CDC/CRC	Not Applicable	CDC/CRC	Natural	Not Applicable
2007116	State	34065C	California State Prison, Sacramento	Sacramento	White	Male	51	Sentenced	372	2007	03	CDC/CRC	Not Applicable	Local Hospital	Natural	Not Applicable
2007117	Sheriff	470000	Siskiyou County Sheriff's Department	Siskiyou	White	Female	38	Booked - Awaiting Trial	300	2007	03	County Jail	Living	County Jail	Suicide	Knife,Cutting Instrument
2007118	Sheriff	010000	Alameda County Sheriff's Department	Alameda	White	Male	24	Booked - No Charges Filed	086	2007	03	County Jail	Booking	Local Hospital	Accidental	Drug Overdose
2007119	State	36015C	California Institution for Men	San Bernardino	Hispanic	Male	48	Sentenced	570	2007	03	CDC/CRC	Medical Treatment	Local Hospital	Suicide	Hanging,Strangulation
2007120	State	40015C	California Men's Colony	San Luis Obispo	Black	Male	43	Sentenced	300	2007	03	CDC/CRC	Medical Treatment	Local Hospital	Suicide	Hanging,Strangulation
2007121	Sheriff	010000	Alameda County Sheriff's Department	Alameda	White	Male	50	Booked - No Charges Filed	501	2007	03	County Jail	Living	County Jail	Natural	Not Applicable
2007122	State	15075C	Kern Valley State Prison	Kern	Hispanic	Male	35	Sentenced	321	2007	03	CDC/CRC	Living	CDC/CRC	Suicide	Hanging,Strangulation
2007123	State	36015M	Patton State Hospital	San Bernardino	Black	Male	61	Sentenced	300	2007	03	State Hospital	Medical Treatment	Local Hospital	Natural	Not Applicable
2007124	Police	150200	Bakersfield Police Department	Kern	Black	Male	24	Process of Arrest	341	2007	03	Process of Arrest	Crime/Arrest Scene	Local Hospital	Homicide Justified (Law Enforcement Staff)	Handgun
2007125	Police	194200	Los Angeles Police Department	Los Angeles	White	Male	34	Process of Arrest	341	2007	03	Process of Arrest	Crime/Arrest Scene	Local Hospital	Homicide Justified (Law Enforcement Staff)	Handgun
2007126	State	459900	California Highway Patrol	Shasta	White	Male	85	Other	086	2007	03	Other	Crime/Arrest Scene	Local Hospital	Natural	Not Applicable
2007127	State	08015C	Pelican Bay State Prison	Del Norte	Hispanic	Male	36	Sentenced	100	2007	03	CDC/CRC	Living	CDC/CRC	Suicide	Hanging,Strangulation
2007128	Police	194200	Los Angeles Police Department	Los Angeles	Hispanic	Male	21	Awaiting Booking	811	2007	03	City Jail	Crime/Arrest Scene	Local Hospital	Accidental	Drug Overdose
2007129	State	48015C	California Medical Facility	Solano	Hispanic	Male	36	Sentenced	880	2007	03	CDC/CRC	Not Applicable	CDC/CRC	Natural	Not Applicable
2007130	Police	197500	West Covina Police Department	Los Angeles	Hispanic	Male	42	Booked - No Charges Filed	400	2007	03	City Jail	Booking	Local Hospital	Natural	Not Applicable
2007131	State	16045C	California Substance Abuse Treatment Facility	Kings	White	Male	57	Sentenced	700	2007	03	CDC/CRC	Not Applicable	CDC/CRC	Natural	Not Applicable
2007132	State	08015C	Pelican Bay State Prison	Del Norte	White	Male	54	Sentenced	100	2007	03	CDC/CRC	Living	CDC/CRC	Homicide Willful (Other Inmate)	Hanging,Strangulation
2007133	State	36015M	Patton State Hospital	San Bernardino	Black	Male	61	Sentenced	800	2007	03	State Hospital	Not Applicable	State Hospital	Natural	Not Applicable
2007134	State	33015C	California Rehabilitation Center	Riverside	Black	Female	59	Sentenced	510	2007	03	CDC/CRC	Living	CDC/CRC	Natural	Not Applicable
2007135	State	37015C	R. J. Donovan Correctional Facility	San Diego	Hispanic	Male	27	Sentenced	320	2007	03	CDC/CRC	Living	CDC/CRC	Accidental	Drug Overdose
2007136	State	48015C	California Medical Facility	Solano	White	Male	53	Sentenced	100	2007	03	CDC/CRC	Not Applicable	CDC/CRC	Natural	Not Applicable
2007137	State	37015C	R. J. Donovan Correctional Facility	San Diego	Hispanic	Male	41	Sentenced	120	2007	03	CDC/CRC	Living	Local Hospital	Natural	Not Applicable
2007138	State	21015C	San Quentin State Prison	Marin	Black	Male	56	Sentenced	000	2007	03	CDC/CRC	Not Applicable	Local Hospital	Natural	Not Applicable
2007139	State	10015C	Pleasant Valley State Prison	Fresno	Hispanic	Male	33	Sentenced	220	2007	03	CDC/CRC	Living	CDC/CRC	Homicide Willful (Other Inmate)	Hands,Feet,Fists
2007140	State	27015C	Correctional Training Facility	Monterey	Black	Male	51	Sentenced	841	2007	03	CDC/CRC	Not Applicable	CDC/CRC	Natural	Not Applicable
2007141	State	36015C	California Institution for Men	San Bernardino	Black	Male	45	Sentenced	094	2007	03	CDC/CRC	Not Applicable	Local Hospital	Natural	Not Applicable
2007142	State	15025C	Wasco State Prison	Kern	Hispanic	Male	44	Sentenced	530	2007	03	CDC/CRC	Not Applicable	Local Hospital	Natural	Not Applicable
2007143	Sheriff	300000	Orange County Sheriff's Department	Orange	White	Male	42	Booked - Awaiting Trial	881	2007	03	County Jail	Living	County Jail	Suicide	Hanging,Strangulation
2007144	State	27015C	Correctional Training Facility	Monterey	Black	Male	64	Sentenced	510	2007	03	CDC/CRC	Not Applicable	CDC/CRC	Natural	Not Applicable
2007145	State	19105C	California State Prison, Lancaster	Los Angeles	Black	Male	45	Sentenced	410	2007	03	CDC/CRC	Living	CDC/CRC	Homicide Willful (Other Inmate)	Hands,Feet,Fists
2007146	State	36015C	California Institution for Men	San Bernardino	White	Male	41	Sentenced	094	2007	03	CDC/CRC	Medical Treatment	CDC/CRC	Natural	Not Applicable
2007147	State	48015C	California Medical Facility	Solano	Black	Male	57	Sentenced	110	2007	03	CDC/CRC	Not Applicable	CDC/CRC	Natural	Not Applicable
2007148	State	36015M	Patton State Hospital	San Bernardino	White	Male	61	Other	720	2007	03	State Hospital	Not Applicable	State Hospital	Natural	Not Applicable
2007149	State	28015M	Napa State Hospital	Napa	Laotian	Male	51	Sentenced	000	2007	03	State Hospital	Not Applicable	Local Hospital	Natural	Not Applicable
2007150	State	15075C	Kern Valley State Prison	Kern	White	Male	44	Sentenced	100	2007	03	CDC/CRC	Living	Local Hospital	Accidental	Drug Overdose
2007151	State	48015C	California Medical Facility	Solano	White	Male	58	Sentenced	700	2007	04	CDC/CRC	Not Applicable	CDC/CRC	Natural	Not Applicable
2007152	Sheriff	190000	Los Angeles County Sheriff's Department	Los Angeles	Hispanic	Male	26	Booked - Awaiting Trial	320	2007	04	County Jail	Medical Treatment	Local Hospital	Natural	Not Applicable
2007153	Sheriff	010000	Alameda County Sheriff's Department	Alameda	White	Male	23	Booked - Awaiting Trial	420	2007	04	County Jail	Living	County Jail	Natural	Not Applicable
2007154	State	48015C	California Medical Facility	Solano	White	Male	59	Sentenced	712	2007	04	CDC/CRC	Not Applicable	CDC/CRC	Natural	Not Applicable
2007155	Police	360500	Montclair Police Department	San Bernardino	Black	Male	35	Process of Arrest	836	2007	04	Process of Arrest	Crime/Arrest Scene	Local Hospital	Natural	Not Applicable
2007156	State	36015C	California Institution for Men	San Bernardino	Black	Male	51	Sentenced	510	2007	04	CDC/CRC	Not Applicable	Local Hospital	Natural	Not Applicable
2007157	State	21015C	San Quentin State Prison	Marin	Black	Male	66	Sentenced	100	2007	04	CDC/CRC	Medical Treatment	Local Hospital	Natural	Not Applicable
2007158	State	48015C	California Medical Facility	Solano	White	Male	55	Sentenced	510	2007	04	CDC/CRC	Not Applicable	CDC/CRC	Natural	Not Applicable
2007159	State	16025C	Corcoran State Prison	Kings	Black	Male	64	Sentenced	120	2007	04	CDC/CRC	Not Applicable	CDC/CRC	Natural	Not Applicable
2007160	Sheriff	190000	Los Angeles County Sheriff's Department	Los Angeles	Black	Male	76	Sentenced	094	2007	04	County Jail	Not Applicable	Local Hospital	Natural	Not Applicable
2007161	State	339900	California Highway Patrol	Riverside	Hispanic	Male	26	Process of Arrest	346	2007	04	Process of Arrest	Crime/Arrest Scene	Crime/Arrest Scene	Homicide Justified (Law Enforcement Staff)	Handgun
2007162	State	48015C	California Medical Facility	Solano	White	Male	51	Sentenced	100	2007	04	CDC/CRC	Living	CDC/CRC	Natural	Not Applicable
2007163	Sheriff	190000	Los Angeles County Sheriff's Department	Los Angeles	Hispanic	Male	34	Booked - Awaiting Trial	100	2007	04	County Jail	Medical Treatment	Local Hospital	Natural	Not Applicable
2007164	Police	194200	Los Angeles Police Department	Los Angeles	White	Male	45	Process of Arrest	992	2007	04	Process of Arrest	Crime/Arrest Scene	Local Hospital	Homicide Justified (Law Enforcement Staff)	Handgun
2007165	State	36015M	Patton State Hospital	San Bernardino	White	Male	50	Sentenced	120	2007	04	State Hospital	Medical Treatment	Local Hospital	Natural	Not Applicable
2007166	State	37015C	R. J. Donovan Correctional Facility	San Diego	White	Male	56	Sentenced	094	2007	04	CDC/CRC	Living	CDC/CRC	Natural	Not Applicable
2007167	State	10015C	Pleasant Valley State Prison	Fresno	Black	Male	24	Sentenced	410	2007	04	CDC/CRC	Living	CDC/CRC	Cannot be Determined	Cannot be Determined
2007168	Police	194200	Los Angeles Police Department	Los Angeles	Hispanic	Male	23	Process of Arrest	320	2007	04	Process of Arrest	Crime/Arrest Scene	Crime/Arrest Scene	Homicide Justified (Law Enforcement Staff)	Handgun
2007169	Sheriff	570000	Yolo County Sheriff's Department	Yolo	White	Male	57	Booked - Awaiting Trial	850	2007	04	County Jail	Not Applicable	Local Hospital	Natural	Not Applicable
2007170	State	40015C	California Men's Colony	San Luis Obispo	Black	Male	50	Sentenced	220	2007	04	CDC/CRC	Not Applicable	CDC/CRC	Natural	Not Applicable
2007171	State	37015C	R. J. Donovan Correctional Facility	San Diego	Black	Male	52	Sentenced	094	2007	04	CDC/CRC	Not Applicable	Local Hospital	Natural	Not Applicable
2007172	State	16045C	California Substance Abuse Treatment Facility	Kings	Hispanic	Male	47	Sentenced	825	2007	04	CDC/CRC	Not Applicable	Local Hospital	Natural	Not Applicable
2007173	State	48015C	California Medical Facility	Solano	White	Male	53	Sentenced	100	2007	04	CDC/CRC	Not Applicable	CDC/CRC	Natural	Not Applicable
2007174	State	48015C	California Medical Facility	Solano	White	Male	64	Sentenced	880	2007	04	CDC/CRC	Not Applicable	CDC/CRC	Natural	Not Applicable
2007175	State	48015C	California Medical Facility	Solano	White	Male	76	Sentenced	700	2007	04	CDC/CRC	Not Applicable	CDC/CRC	Natural	Not Applicable
2007176	Sheriff	560000	Ventura County Sheriff's Department	Ventura	Chinese	Male	52	Sentenced	584	2007	04	County Jail	Not Applicable	Local Hospital	Natural	Not Applicable
2007177	State	48015C	California Medical Facility	Solano	Hispanic	Male	43	Sentenced	821	2007	04	CDC/CRC	Living	CDC/CRC	Natural	Not Applicable
2007178	State	34065C	California State Prison, Sacramento	Sacramento	Black	Male	46	Sentenced	220	2007	04	CDC/CRC	Not Applicable	CDC/CRC	Natural	Not Applicable
2007179	State	16025C	Corcoran State Prison	Kings	Hispanic	Male	46	Sentenced	320	2007	04	CDC/CRC	Medical Treatment	CDC/CRC	Natural	Not Applicable
2007180	State	16015C	Avenal State Prison	Kings	White	Male	58	Sentenced	720	2007	04	CDC/CRC	Medical Treatment	Other	Natural	Not Applicable
2007181	State	27015C	Correctional Training Facility	Monterey	Black	Male	44	Sentenced	801	2007	04	CDC/CRC	Not Applicable	CDC/CRC	Natural	Not Applicable
2007182	Sheriff	480000	Solano County Sheriff's Department	Solano	White	Male	43	Booked - Awaiting Trial	400	2007	04	County Jail	Living	County Jail	Natural	Not Applicable
2007183	State	19105C	California State Prison, Lancaster	Los Angeles	White	Male	32	Sentenced	100	2007	04	CDC/CRC	Living	CDC/CRC	Suicide	Hanging,Strangulation
2007184	State	48015C	California Medical Facility	Solano	Black	Male	42	Sentenced	500	2007	04	CDC/CRC	Not Applicable	Local Hospital	Natural	Not Applicable
2007185	State	40015C	California Men's Colony	San Luis Obispo	White	Male	59	Sentenced	345	2007	04	CDC/CRC	Not Applicable	Local Hospital	Natural	Not Applicable
2007186	State	15015C	California Correctional Institution	Kern	Hispanic	Male	46	Sentenced	802	2007	04	CDC/CRC	Not Applicable	Local Hospital	Natural	Not Applicable
2007187	State	36015M	Patton State Hospital	San Bernardino	Filipino	Male	61	Other	100	2007	04	State Hospital	Not Applicable	Local Hospital	Natural	Not Applicable
2007188	State	34065C	California State Prison, Sacramento	Sacramento	Hispanic	Male	29	Sentenced	397	2007	04	CDC/CRC	Living	CDC/CRC	Suicide	Hanging,Strangulation
2007189	State	21015C	San Quentin State Prison	Marin	Hispanic	Male	26	Sentenced	821	2007	04	CDC/CRC	Other	Local Hospital	Natural	Not Applicable
2007190	State	36015C	California Institution for Men	San Bernardino	Hispanic	Male	49	Sentenced	370	2007	04	CDC/CRC	Not Applicable	CDC/CRC	Natural	Not Applicable
2007191	State	37015C	R. J. Donovan Correctional Facility	San Diego	Hispanic	Male	48	Sentenced	822	2007	04	CDC/CRC	Not Applicable	Local Hospital	Natural	Not Applicable
2007192	Sheriff	190000	Los Angeles County Sheriff's Department	Los Angeles	White	Male	26	Sentenced	800	2007	04	County Jail	Not Applicable	Local Hospital	Natural	Not Applicable
2007193	Police	300900	Garden Grove Police Department	Orange	White	Male	27	Process of Arrest	300	2007	01	Process of Arrest	Crime/Arrest Scene	Crime/Arrest Scene	Homicide Justified (Law Enforcement Staff)	Handgun
2007194	Police	390600	Tracy Police Department	San Joaquin	White	Male	34	Process of Arrest	323	2007	02	Process of Arrest	Crime/Arrest Scene	Crime/Arrest Scene	Homicide Justified (Law Enforcement Staff)	Handgun
2007195	State	18035C	High Desert State Prison	Lassen	White	Male	30	Sentenced	400	2007	04	CDC/CRC	Living	CDC/CRC	Suicide	Hanging,Strangulation
2007196	State	40015M	Atascadero State Hospital	San Luis Obispo	White	Male	36	Sentenced	372	2007	04	State Hospital	Living	State Hospital	Natural	Not Applicable
2007197	Police	490500	Santa Rosa Police Department	Sonoma	Black	Male	22	Process of Arrest	100	2007	02	Process of Arrest	Crime/Arrest Scene	Crime/Arrest Scene	Homicide Justified (Law Enforcement Staff)	Rifle/Shotgun
2007198	State	40015M	Atascadero State Hospital	San Luis Obispo	Black	Male	62	Sentenced	000	2007	04	State Hospital	Not Applicable	State Hospital	Natural	Not Applicable
2007199	State	10015C	Pleasant Valley State Prison	Fresno	White	Male	54	Sentenced	110	2007	03	CDC/CRC	Living	Local Hospital	Suicide	Drug Overdose
2007200	Sheriff	190000	Los Angeles County Sheriff's Department	Los Angeles	Hispanic	Male	41	Process of Arrest	066	2007	04	Process of Arrest	Crime/Arrest Scene	Local Hospital	Accidental	Drug Overdose
2007201	Police	100500	Fresno Police Department	Fresno	White	Male	30	Process of Arrest	300	2007	02	Process of Arrest	Crime/Arrest Scene	Crime/Arrest Scene	Homicide Justified (Law Enforcement Staff)	Handgun
2007202	Police	100500	Fresno Police Department	Fresno	Hispanic	Male	23	Process of Arrest	300	2007	02	Process of Arrest	Crime/Arrest Scene	Crime/Arrest Scene	Homicide Justified (Law Enforcement Staff)	Handgun
2007203	Police	196900	South Gate Police Department	Los Angeles	Hispanic	Male	29	Process of Arrest	323	2007	02	Process of Arrest	Crime/Arrest Scene	Crime/Arrest Scene	Homicide Justified (Law Enforcement Staff)	Handgun
2007204	Sheriff	330000	Riverside County Sheriff's Department	Riverside	Hispanic	Male	40	Sentenced	844	2007	02	County Jail	Other	Local Hospital	Accidental	Drug Overdose
2007205	Sheriff	330000	Riverside County Sheriff's Department	Riverside	Hispanic	Female	30	Awaiting Booking	342	2007	03	County Jail	Other	Local Hospital	Accidental	Drug Overdose
2007206	State	03035C	Mule Creek State Prison	Amador	White	Male	46	Sentenced	700	2007	03	CDC/CRC	Living	CDC/CRC	Natural	Not Applicable
2007207	Police	490500	Santa Rosa Police Department	Sonoma	White	Male	30	Process of Arrest	320	2007	04	Process of Arrest	Crime/Arrest Scene	Crime/Arrest Scene	Homicide Justified (Law Enforcement Staff)	Rifle/Shotgun
2007208	State	18035C	High Desert State Prison	Lassen	Black	Male	28	Sentenced	100	2007	03	CDC/CRC	Living	CDC/CRC	Homicide Willful (Other Inmate)	Hanging,Strangulation
2007209	State	36015M	Patton State Hospital	San Bernardino	White	Male	58	Sentenced	700	2007	05	State Hospital	Not Applicable	State Hospital	Natural	Not Applicable
2007210	State	15025C	Wasco State Prison	Kern	Hispanic	Male	70	Sentenced	825	2007	05	CDC/CRC	Medical Treatment	Local Hospital	Natural	Not Applicable
2007211	Sheriff	370000	San Diego County Sheriff's Department	San Diego	White	Male	48	Booked - Awaiting Trial	720	2007	05	County Jail	Not Applicable	Local Hospital	Natural	Not Applicable
2007212	State	36015M	Patton State Hospital	San Bernardino	Black	Male	58	Sentenced	881	2007	05	State Hospital	Medical Treatment	Local Hospital	Natural	Not Applicable
2007213	State	36015M	Patton State Hospital	San Bernardino	White	Male	45	Sentenced	300	2007	05	State Hospital	Medical Treatment	Local Hospital	Natural	Not Applicable
2007214	State	40015C	California Men's Colony	San Luis Obispo	White	Male	61	Sentenced	700	2007	05	CDC/CRC	Medical Treatment	CDC/CRC	Natural	Not Applicable
2007215	State	15045C	North Kern State Prison	Kern	White	Male	49	Sentenced	560	2007	05	CDC/CRC	Not Applicable	Local Hospital	Natural	Not Applicable
2007216	State	18035C	High Desert State Prison	Lassen	White	Male	72	Sentenced	700	2007	05	CDC/CRC	Medical Treatment	CDC/CRC	Natural	Not Applicable
2007217	State	10015C	Pleasant Valley State Prison	Fresno	White	Male	57	Sentenced	610	2007	05	CDC/CRC	Other	Local Hospital	Natural	Not Applicable
2007218	State	48015C	California Medical Facility	Solano	White	Male	55	Sentenced	110	2007	05	CDC/CRC	Medical Treatment	CDC/CRC	Cannot be Determined	Cannot be Determined
2007219	Police	380100	San Francisco Police Department	San Francisco	Hispanic	Male	31	Booked - No Charges Filed	046	2007	05	City Jail	Holding	City Jail	Suicide	Hanging,Strangulation
2007220	Sheriff	190000	Los Angeles County Sheriff's Department	Los Angeles	Hispanic	Male	36	Sentenced	700	2007	05	County Jail	Living	Local Hospital	Suicide	Hanging,Strangulation
2007221	State	48015C	California Medical Facility	Solano	Black	Male	79	Sentenced	700	2007	05	CDC/CRC	Not Applicable	CDC/CRC	Natural	Not Applicable
2007222	State	16025C	Corcoran State Prison	Kings	Black	Male	39	Sentenced	410	2007	05	CDC/CRC	Not Applicable	CDC/CRC	Natural	Not Applicable
2007223	Police	194200	Los Angeles Police Department	Los Angeles	Hispanic	Male	42	Process of Arrest	341	2007	05	Process of Arrest	Crime/Arrest Scene	Crime/Arrest Scene	Homicide Justified (Law Enforcement Staff)	Handgun
2007224	Police	330900	Indio Police Department	Riverside	Hispanic	Male	24	Process of Arrest	346	2007	04	Process of Arrest	Crime/Arrest Scene	Local Hospital	Accidental	Hands,Feet,Fists
2007225	State	27015C	Correctional Training Facility	Monterey	White	Male	54	Sentenced	120	2007	05	CDC/CRC	Not Applicable	CDC/CRC	Natural	Not Applicable
2007226	State	48015C	California Medical Facility	Solano	White	Male	60	Sentenced	220	2007	05	CDC/CRC	Not Applicable	CDC/CRC	Natural	Not Applicable
2007227	State	37015C	R. J. Donovan Correctional Facility	San Diego	Black	Male	54	Sentenced	995	2007	05	CDC/CRC	Other	Local Hospital	Natural	Not Applicable
2007228	State	40015M	Atascadero State Hospital	San Luis Obispo	White	Male	47	Sentenced	350	2007	05	State Hospital	Medical Treatment	State Hospital	Accidental	Other
2007229	State	48015C	California Medical Facility	Solano	Black	Male	56	Sentenced	610	2007	05	CDC/CRC	Not Applicable	CDC/CRC	Natural	Not Applicable
2007230	State	16015C	Avenal State Prison	Kings	Black	Male	38	Sentenced	120	2007	05	CDC/CRC	Living	CDC/CRC	Natural	Not Applicable
2007231	State	48015C	California Medical Facility	Solano	White	Male	52	Sentenced	110	2007	05	CDC/CRC	Not Applicable	CDC/CRC	Natural	Not Applicable
2007232	State	16015C	Avenal State Prison	Kings	White	Male	66	Sentenced	110	2007	05	CDC/CRC	Medical Treatment	Other	Natural	Not Applicable
2007233	Sheriff	330000	Riverside County Sheriff's Department	Riverside	White	Male	28	Sentenced	200	2007	05	County Jail	Living	County Jail	Suicide	Hanging,Strangulation
2007234	State	34065C	California State Prison, Sacramento	Sacramento	Black	Male	57	Sentenced	150	2007	05	CDC/CRC	Not Applicable	CDC/CRC	Natural	Not Applicable
2007235	Police	560900	Simi Valley Police Department	Ventura	Hispanic	Male	33	Process of Arrest	800	2007	05	Process of Arrest	Crime/Arrest Scene	Local Hospital	Homicide Justified (Law Enforcement Staff)	Handgun
2007236	State	16015C	Avenal State Prison	Kings	Hispanic	Male	50	Sentenced	110	2007	05	CDC/CRC	Living	CDC/CRC	Suicide	Hanging,Strangulation
2007237	Police	192000	Downey Police Department	Los Angeles	Hispanic	Male	59	Process of Arrest	046	2007	05	Process of Arrest	Medical Treatment	Local Hospital	Natural	Not Applicable
2007238	State	48045C	California State Prison, Solano	Solano	Black	Male	51	Sentenced	800	2007	05	CDC/CRC	Medical Treatment	Local Hospital	Natural	Not Applicable
2007239	Sheriff	370000	San Diego County Sheriff's Department	San Diego	White	Male	90	Booked - Awaiting Trial	856	2007	05	County Jail	Not Applicable	Local Hospital	Natural	Not Applicable
2007240	State	16025C	Corcoran State Prison	Kings	Hispanic	Male	49	Sentenced	320	2007	05	CDC/CRC	Not Applicable	Local Hospital	Natural	Not Applicable
2007241	State	33015C	California Rehabilitation Center	Riverside	Hispanic	Male	38	Sentenced	420	2007	05	CDC/CRC	Not Applicable	Local Hospital	Natural	Not Applicable
2007242	State	19105C	California State Prison, Lancaster	Los Angeles	Black	Male	53	Sentenced	420	2007	05	CDC/CRC	Living	CDC/CRC	Natural	Not Applicable
2007243	State	03035C	Mule Creek State Prison	Amador	White	Male	61	Sentenced	700	2007	05	CDC/CRC	Not Applicable	Local Hospital	Natural	Not Applicable
2007244	State	40015C	California Men's Colony	San Luis Obispo	Black	Male	58	Sentenced	110	2007	05	CDC/CRC	Not Applicable	CDC/CRC	Natural	Not Applicable
2007245	State	34065C	California State Prison, Sacramento	Sacramento	Hispanic	Male	31	Sentenced	920	2007	05	CDC/CRC	Living	CDC/CRC	Suicide	Hanging,Strangulation
2007246	State	08015C	Pelican Bay State Prison	Del Norte	Black	Male	48	Sentenced	110	2007	05	CDC/CRC	Not Applicable	Local Hospital	Natural	Not Applicable
2007247	Police	195600	Redondo Beach Police Department	Los Angeles	Vietnamese	Male	56	Awaiting Booking	346	2007	05	City Jail	Other	Local Hospital	Accidental	Other
2007248	Sheriff	190000	Los Angeles County Sheriff's Department	Los Angeles	Black	Male	47	Sentenced	372	2007	05	County Jail	Medical Treatment	Local Hospital	Natural	Not Applicable
2007249	Police	371100	San Diego Police Department	San Diego	Black	Male	51	Process of Arrest	320	2007	05	Process of Arrest	Crime/Arrest Scene	Local Hospital	Homicide Justified (Law Enforcement Staff)	Other
2007250	State	48015C	California Medical Facility	Solano	White	Male	45	Sentenced	881	2007	05	CDC/CRC	Not Applicable	CDC/CRC	Natural	Not Applicable
2007251	State	40015C	California Men's Colony	San Luis Obispo	Hispanic	Male	31	Sentenced	410	2007	06	CDC/CRC	Medical Treatment	CDC/CRC	Natural	Not Applicable
2007252	State	48015C	California Medical Facility	Solano	White	Male	42	Sentenced	700	2007	06	CDC/CRC	Living	CDC/CRC	Natural	Not Applicable
2007253	Police	390500	Stockton Police Department	San Joaquin	Hispanic	Male	22	Process of Arrest	323	2007	06	Process of Arrest	Crime/Arrest Scene	Crime/Arrest Scene	Homicide Justified (Law Enforcement Staff)	Handgun
2007254	Police	490800	Petaluma Police Department	Sonoma	White	Male	56	Process of Arrest	372	2007	04	Process of Arrest	Crime/Arrest Scene	Local Hospital	Accidental	Club,Blunt Instrument
2007255	Sheriff	190000	Los Angeles County Sheriff's Department	Los Angeles	Hispanic	Male	26	Sentenced	345	2007	06	County Jail	Living	Local Hospital	Homicide Willful (Other Inmate)	Hands,Feet,Fists
2007256	State	15075C	Kern Valley State Prison	Kern	White	Male	67	Sentenced	700	2007	06	CDC/CRC	Not Applicable	Local Hospital	Natural	Not Applicable
2007257	State	18035C	High Desert State Prison	Lassen	Hispanic	Male	34	Sentenced	220	2007	06	CDC/CRC	Living	CDC/CRC	Suicide	Hanging,Strangulation
2007258	State	48015C	California Medical Facility	Solano	White	Male	62	Sentenced	120	2007	06	CDC/CRC	Medical Treatment	CDC/CRC	Accidental	Other
2007259	Probation	30013G	Orange County Probation Department	Orange	Pacific Islander	Male	17	Sentenced	985	2007	06	Local Juvenile Facility	Living	Local Hospital	Suicide	Hanging,Strangulation
2007260	Police	331500	Corona Police Department	Riverside	White	Male	34	Process of Arrest	200	2007	06	Process of Arrest	Crime/Arrest Scene	Crime/Arrest Scene	Homicide Justified (Law Enforcement Staff)	Rifle/Shotgun
2007261	State	18035C	High Desert State Prison	Lassen	White	Male	67	Sentenced	100	2007	06	CDC/CRC	Medical Treatment	CDC/CRC	Natural	Not Applicable
2007262	State	40015C	California Men's Colony	San Luis Obispo	White	Male	65	Sentenced	700	2007	06	CDC/CRC	Medical Treatment	CDC/CRC	Natural	Not Applicable
2007263	State	34065C	California State Prison, Sacramento	Sacramento	White	Male	63	Sentenced	220	2007	06	CDC/CRC	Not Applicable	Local Hospital	Natural	Not Applicable
2007264	Sheriff	190000	Los Angeles County Sheriff's Department	Los Angeles	Hispanic	Male	51	Sentenced	086	2007	06	County Jail	Medical Treatment	County Jail	Natural	Not Applicable
2007265	State	18015C	California Correctional Center	Lassen	Hispanic	Male	43	Sentenced	342	2007	06	CDC/CRC	Not Applicable	Local Hospital	Natural	Not Applicable
2007266	State	48015C	California Medical Facility	Solano	White	Male	55	Sentenced	110	2007	06	CDC/CRC	Not Applicable	CDC/CRC	Natural	Not Applicable
2007267	State	19015M	Metropolitan State Hospital	Los Angeles	White	Male	64	Sentenced	000	2007	06	State Hospital	Other	State Hospital	Cannot be Determined	Cannot be Determined
2007268	State	36015M	Patton State Hospital	San Bernardino	White	Male	47	Sentenced	345	2007	06	State Hospital	Not Applicable	Local Hospital	Natural	Not Applicable
2007269	Sheriff	330000	Riverside County Sheriff's Department	Riverside	White	Male	54	Booked - Awaiting Trial	610	2007	06	County Jail	Not Applicable	Local Hospital	Natural	Not Applicable
2007270	State	19015M	Metropolitan State Hospital	Los Angeles	White	Female	53	Sentenced	000	2007	06	State Hospital	Not Applicable	Local Hospital	Natural	Not Applicable
2007271	Sheriff	070000	Contra Costa County Sheriff's Department	Contra Costa	White	Male	64	Booked - Awaiting Trial	342	2007	06	County Jail	Booking	Local Hospital	Natural	Not Applicable
2007272	Sheriff	190000	Los Angeles County Sheriff's Department	Los Angeles	White	Male	50	Sentenced	098	2007	06	County Jail	Living	Local Hospital	Natural	Not Applicable
2007273	State	03035C	Mule Creek State Prison	Amador	White	Male	65	Sentenced	844	2007	06	CDC/CRC	Not Applicable	Local Hospital	Natural	Not Applicable
2007274	State	36015C	California Institution for Men	San Bernardino	White	Male	57	Sentenced	094	2007	06	CDC/CRC	Common	Local Hospital	Accidental	Other
2007275	Sheriff	490000	Sonoma County Sheriff's Department	Sonoma	White	Male	55	Sentenced	094	2007	06	County Jail	Living	County Jail	Natural	Not Applicable
2007276	State	16025C	Corcoran State Prison	Kings	White	Male	40	Sentenced	825	2007	06	CDC/CRC	Not Applicable	CDC/CRC	Natural	Not Applicable
2007277	State	40015C	California Men's Colony	San Luis Obispo	White	Male	51	Sentenced	510	2007	06	CDC/CRC	Living	CDC/CRC	Accidental	Drug Overdose
2007278	State	36015C	California Institution for Men	San Bernardino	Black	Male	45	Sentenced	802	2007	06	CDC/CRC	Not Applicable	Local Hospital	Natural	Not Applicable
2007279	Sheriff	190000	Los Angeles County Sheriff's Department	Los Angeles	White	Male	68	Sentenced	096	2007	06	County Jail	Not Applicable	County Jail	Natural	Not Applicable
2007280	State	36015C	California Institution for Men	San Bernardino	Hispanic	Male	53	Sentenced	800	2007	06	CDC/CRC	Not Applicable	Local Hospital	Natural	Not Applicable
2007281	Sheriff	370000	San Diego County Sheriff's Department	San Diego	Hispanic	Male	21	Sentenced	570	2007	06	County Jail	Living	County Jail	Suicide	Hanging,Strangulation
2007282	State	28015M	Napa State Hospital	Napa	White	Male	68	Sentenced	000	2007	06	State Hospital	Not Applicable	State Hospital	Natural	Not Applicable
2007283	Sheriff	420000	Santa Barbara County Sheriff's Department	Santa Barbara	White	Female	43	Booked - Awaiting Trial	098	2007	06	County Jail	Living	County Jail	Natural	Not Applicable
2007284	State	16045C	California Substance Abuse Treatment Facility	Kings	White	Male	70	Sentenced	712	2007	06	CDC/CRC	Not Applicable	CDC/CRC	Natural	Not Applicable
2007285	State	16045C	California Substance Abuse Treatment Facility	Kings	White	Male	39	Sentenced	621	2007	06	CDC/CRC	Not Applicable	CDC/CRC	Natural	Not Applicable
2007286	State	16015C	Avenal State Prison	Kings	Black	Male	70	Sentenced	120	2007	06	CDC/CRC	Medical Treatment	Other	Natural	Not Applicable
2007287	Police	301900	Santa Ana Police Department	Orange	White	Male	29	Process of Arrest	100	2007	06	Process of Arrest	Crime/Arrest Scene	Crime/Arrest Scene	Homicide Justified (Law Enforcement Staff)	Handgun
2007288	State	48045C	California State Prison, Solano	Solano	Black	Male	46	Sentenced	110	2007	06	CDC/CRC	Medical Treatment	CDC/CRC	Natural	Not Applicable
2007289	State	36015M	Patton State Hospital	San Bernardino	Chinese	Female	57	Sentenced	150	2007	06	State Hospital	Medical Treatment	Local Hospital	Natural	Not Applicable
2007290	State	13045C	Centinela State Prison	Imperial	Black	Male	56	Sentenced	844	2007	06	CDC/CRC	Medical Treatment	CDC/CRC	Natural	Not Applicable
2007291	State	21015C	San Quentin State Prison	Marin	White	Male	57	Sentenced	510	2007	06	CDC/CRC	Not Applicable	Local Hospital	Natural	Not Applicable
2007292	State	15075C	Kern Valley State Prison	Kern	Hispanic	Male	35	Sentenced	110	2007	06	CDC/CRC	Living	Local Hospital	Homicide Willful (Other Inmate)	Hanging,Strangulation
2007293	State	16015C	Avenal State Prison	Kings	Hispanic	Male	50	Sentenced	150	2007	06	CDC/CRC	Medical Treatment	Local Hospital	Natural	Not Applicable
2007294	State	27025C	Salinas Valley State Prison	Monterey	Black	Male	48	Sentenced	610	2007	06	CDC/CRC	Common	CDC/CRC	Natural	Not Applicable
2007295	State	21015C	San Quentin State Prison	Marin	White	Male	25	Sentenced	100	2007	06	CDC/CRC	Living	CDC/CRC	Suicide	Hanging,Strangulation
2007296	Sheriff	150000	Kern County Sheriff's Department	Kern	Black	Male	24	Booked - Awaiting Trial	320	2007	01	County Jail	Living	Local Hospital	Suicide	Hanging,Strangulation
2007297	Sheriff	150000	Kern County Sheriff's Department	Kern	Hispanic	Male	39	Booked - Awaiting Trial	346	2007	05	County Jail	Holding	Local Hospital	Accidental	Other
2007298	State	34015C	Folsom State Prison	Sacramento	Black	Male	54	Sentenced	821	2007	06	CDC/CRC	Living	CDC/CRC	Accidental	Drug Overdose
2007299	Police	361000	San Bernardino Police Department	San Bernardino	Black	Male	17	Process of Arrest	300	2007	01	Process of Arrest	Crime/Arrest Scene	Crime/Arrest Scene	Homicide Justified (Law Enforcement Staff)	Handgun
2007300	Police	361000	San Bernardino Police Department	San Bernardino	Black	Male	19	Process of Arrest	341	2007	04	Process of Arrest	Crime/Arrest Scene	Crime/Arrest Scene	Homicide Justified (Law Enforcement Staff)	Handgun
2007301	Police	361000	San Bernardino Police Department	San Bernardino	Black	Male	25	Process of Arrest	300	2007	06	Process of Arrest	Crime/Arrest Scene	Crime/Arrest Scene	Homicide Justified (Law Enforcement Staff)	Handgun
2007302	Police	361000	San Bernardino Police Department	San Bernardino	Black	Male	28	Process of Arrest	300	2007	06	Process of Arrest	Crime/Arrest Scene	Crime/Arrest Scene	Homicide Justified (Law Enforcement Staff)	Handgun
2007303	State	33045C	Chuckawalla Valley State Prison	Riverside	Black	Male	66	Sentenced	720	2007	01	CDC/CRC	Medical Treatment	CDC/CRC	Natural	Not Applicable
2007304	Police	198600	LA County Police	Los Angeles	Hispanic	Female	43	Process of Arrest	094	2007	05	Process of Arrest	Not Applicable	Local Hospital	Natural	Not Applicable
2007305	State	16025C	Corcoran State Prison	Kings	White	Male	73	Sentenced	110	2007	05	CDC/CRC	Medical Treatment	CDC/CRC	Natural	Not Applicable
2007306	State	10015C	Pleasant Valley State Prison	Fresno	Hispanic	Male	75	Sentenced	321	2007	01	CDC/CRC	Not Applicable	CDC/CRC	Natural	Not Applicable
2007307	State	16015C	Avenal State Prison	Kings	White	Male	56	Sentenced	700	2007	01	CDC/CRC	Living	CDC/CRC	Natural	Not Applicable
2007308	State	13015C	Calipatria State Prison	Imperial	Hispanic	Male	48	Sentenced	510	2007	05	CDC/CRC	Not Applicable	CDC/CRC	Natural	Not Applicable
2007309	State	13015C	Calipatria State Prison	Imperial	Hispanic	Male	62	Sentenced	501	2007	05	CDC/CRC	Living	CDC/CRC	Natural	Not Applicable
2007310	State	16045C	California Substance Abuse Treatment Facility	Kings	Hispanic	Male	34	Sentenced	120	2007	07	CDC/CRC	Living	Local Hospital	Suicide	Hanging,Strangulation
2007311	State	16045C	California Substance Abuse Treatment Facility	Kings	Black	Male	57	Sentenced	110	2007	07	CDC/CRC	Not Applicable	Local Hospital	Natural	Not Applicable
2007312	State	18015C	California Correctional Center	Lassen	White	Male	57	Sentenced	220	2007	07	CDC/CRC	Not Applicable	Local Hospital	Natural	Not Applicable
2007313	State	15075C	Kern Valley State Prison	Kern	White	Male	45	Sentenced	100	2007	07	CDC/CRC	Living	CDC/CRC	Homicide Willful (Other Inmate)	Hanging,Strangulation
2007314	Sheriff	330000	Riverside County Sheriff's Department	Riverside	Hispanic	Female	27	Booked - Awaiting Trial	320	2007	07	County Jail	Living	County Jail	Suicide	Hanging,Strangulation
2007315	State	27015C	Correctional Training Facility	Monterey	White	Male	51	Sentenced	821	2007	07	CDC/CRC	Not Applicable	CDC/CRC	Natural	Not Applicable
2007316	State	20015C	Central CA Women's Facility	Madera	White	Female	62	Sentenced	110	2007	07	CDC/CRC	Not Applicable	Local Hospital	Natural	Not Applicable
2007317	State	16025C	Corcoran State Prison	Kings	White	Male	78	Sentenced	503	2007	07	CDC/CRC	Not Applicable	Local Hospital	Natural	Not Applicable
2007318	State	16025C	Corcoran State Prison	Kings	White	Male	39	Sentenced	560	2007	07	CDC/CRC	Living	Local Hospital	Natural	Not Applicable
2007319	State	16015C	Avenal State Prison	Kings	Other	Male	81	Sentenced	700	2007	07	CDC/CRC	Medical Treatment	Other	Natural	Not Applicable
2007320	State	36015C	California Institution for Men	San Bernardino	Hispanic	Male	58	Sentenced	372	2007	07	CDC/CRC	Not Applicable	CDC/CRC	Natural	Not Applicable
2007321	State	34015C	Folsom State Prison	Sacramento	White	Male	36	Sentenced	120	2007	07	CDC/CRC	Common	CDC/CRC	Homicide Willful (Other Inmate)	Knife,Cutting Instrument
2007322	Sheriff	190000	Los Angeles County Sheriff's Department	Los Angeles	White	Female	50	Booked - Awaiting Trial	800	2007	07	County Jail	Living	Local Hospital	Natural	Not Applicable
2007323	State	48015C	California Medical Facility	Solano	Black	Male	44	Sentenced	610	2007	07	CDC/CRC	Not Applicable	Local Hospital	Natural	Not Applicable
2007324	State	08015C	Pelican Bay State Prison	Del Norte	White	Male	47	Sentenced	110	2007	07	CDC/CRC	Not Applicable	Local Hospital	Natural	Not Applicable
2007325	State	16025C	Corcoran State Prison	Kings	White	Male	54	Sentenced	220	2007	07	CDC/CRC	Not Applicable	CDC/CRC	Natural	Not Applicable
2007326	State	48015C	California Medical Facility	Solano	Hispanic	Male	57	Sentenced	822	2007	07	CDC/CRC	Not Applicable	CDC/CRC	Natural	Not Applicable
2007327	State	16015C	Avenal State Prison	Kings	White	Male	66	Sentenced	700	2007	07	CDC/CRC	Medical Treatment	Other	Natural	Not Applicable
2007328	State	16015C	Avenal State Prison	Kings	White	Male	28	Sentenced	865	2007	07	CDC/CRC	Medical Treatment	Other	Accidental	Drug Overdose
2007329	State	13015C	Calipatria State Prison	Imperial	White	Male	43	Sentenced	705	2007	07	CDC/CRC	Living	CDC/CRC	Natural	Not Applicable
2007330	State	33015C	California Rehabilitation Center	Riverside	Hispanic	Male	65	Sentenced	825	2007	07	CDC/CRC	Not Applicable	Local Hospital	Natural	Not Applicable
2007331	Police	194200	Los Angeles Police Department	Los Angeles	Hispanic	Male	14	Process of Arrest	510	2007	07	Process of Arrest	Crime/Arrest Scene	Local Hospital	Homicide Justified (Law Enforcement Staff)	Handgun
2007332	Police	411600	San Mateo Police Department	San Mateo	Hispanic	Male	43	Process of Arrest	323	2007	07	Process of Arrest	Crime/Arrest Scene	Crime/Arrest Scene	Homicide Justified (Law Enforcement Staff)	Handgun
2007333	Sheriff	360000	San Bernardino County Sheriff's Department	San Bernardino	White	Female	26	Sentenced	092	2007	07	County Jail	Common	Local Hospital	Natural	Not Applicable
2007334	Police	194200	Los Angeles Police Department	Los Angeles	White	Male	25	Process of Arrest	341	2007	07	Process of Arrest	Crime/Arrest Scene	Crime/Arrest Scene	Homicide Justified (Law Enforcement Staff)	Handgun
2007335	State	40015M	Atascadero State Hospital	San Luis Obispo	White	Male	57	Sentenced	700	2007	07	State Hospital	Medical Treatment	State Hospital	Natural	Not Applicable
2007336	State	37015C	R. J. Donovan Correctional Facility	San Diego	White	Male	43	Sentenced	120	2007	07	CDC/CRC	Not Applicable	CDC/CRC	Natural	Not Applicable
2007337	State	16025C	Corcoran State Prison	Kings	Hispanic	Male	48	Sentenced	220	2007	07	CDC/CRC	Medical Treatment	Local Hospital	Natural	Not Applicable
2007338	Sheriff	190000	Los Angeles County Sheriff's Department	Los Angeles	White	Male	46	Out to Court	056	2007	07	County Jail	Holding	Local Hospital	Natural	Not Applicable
2007339	Sheriff	190000	Los Angeles County Sheriff's Department	Los Angeles	Black	Male	25	Booked - Awaiting Trial	100	2007	07	County Jail	Living	Local Hospital	Homicide Willful (Other Inmate)	Knife,Cutting Instrument
2007340	State	36015C	California Institution for Men	San Bernardino	Hispanic	Male	53	Sentenced	801	2007	07	CDC/CRC	Medical Treatment	Local Hospital	Natural	Not Applicable
2007341	Sheriff	540000	Tulare County Sheriff's Department	Tulare	White	Male	46	Sentenced	832	2007	07	Adult Camp or Ranch	Not Applicable	Adult Camp or Ranch	Natural	Not Applicable
2007342	State	36015M	Patton State Hospital	San Bernardino	White	Male	48	Sentenced	120	2007	07	State Hospital	Not Applicable	Local Hospital	Natural	Not Applicable
2007343	Sheriff	190000	Los Angeles County Sheriff's Department	Los Angeles	White	Female	43	Booked - Awaiting Trial	064	2007	07	County Jail	Living	Local Hospital	Suicide	Hanging,Strangulation
2007344	State	27015C	Correctional Training Facility	Monterey	Hispanic	Male	44	Sentenced	825	2007	07	CDC/CRC	Living	CDC/CRC	Suicide	Hanging,Strangulation
2007345	State	19105C	California State Prison, Lancaster	Los Angeles	Black	Male	57	Sentenced	110	2007	07	CDC/CRC	Living	CDC/CRC	Natural	Not Applicable
2007346	Sheriff	190000	Los Angeles County Sheriff's Department	Los Angeles	Black	Male	61	Booked - Awaiting Trial	300	2007	07	County Jail	Not Applicable	County Jail	Natural	Not Applicable
2007347	Police	195300	Pasadena Police Department	Los Angeles	White	Male	36	Process of Arrest	836	2007	07	Process of Arrest	Crime/Arrest Scene	Local Hospital	Accidental	Drug Overdose
2007348	State	18035C	High Desert State Prison	Lassen	White	Male	55	Sentenced	501	2007	07	CDC/CRC	Living	CDC/CRC	Natural	Not Applicable
2007349	State	28015M	Napa State Hospital	Napa	White	Male	80	Sentenced	100	2007	07	State Hospital	Not Applicable	Local Hospital	Natural	Not Applicable
2007350	State	55015C	Sierra Conservation Center	Tuolumne	White	Male	47	Sentenced	420	2007	07	CDC/CRC	Living	CDC/CRC	Natural	Not Applicable
2007351	Sheriff	490000	Sonoma County Sheriff's Department	Sonoma	Black	Male	22	Sentenced	372	2007	07	County Jail	Not Applicable	County Jail	Natural	Not Applicable
2007352	Police	195500	Pomona Police Department	Los Angeles	White	Female	25	Booked - No Charges Filed	094	2007	07	City Jail	Living	City Jail	Accidental	Drug Overdose
2007353	State	16045C	California Substance Abuse Treatment Facility	Kings	Black	Male	63	Sentenced	881	2007	07	CDC/CRC	Not Applicable	Local Hospital	Natural	Not Applicable
2007354	Sheriff	190000	Los Angeles County Sheriff's Department	Los Angeles	Hispanic	Female	47	Booked - Awaiting Trial	097	2007	07	County Jail	Living	Local Hospital	Natural	Not Applicable
2007355	State	20045C	Valley State Prison for Women	Madera	Black	Female	46	Sentenced	510	2007	07	CDC/CRC	Medical Treatment	Local Hospital	Natural	Not Applicable
2007356	Sheriff	410000	San Mateo County Sheriff's Department	San Mateo	Black	Male	44	Booked - Awaiting Trial	800	2007	07	County Jail	Living	County Jail	Natural	Not Applicable
2007357	State	18035C	High Desert State Prison	Lassen	Black	Male	57	Sentenced	802	2007	07	CDC/CRC	Living	CDC/CRC	Natural	Not Applicable
2007358	State	40015M	Atascadero State Hospital	San Luis Obispo	American Indian	Male	73	Sentenced	610	2007	07	State Hospital	Medical Treatment	State Hospital	Natural	Not Applicable
2007359	State	18035C	High Desert State Prison	Lassen	White	Male	34	Sentenced	210	2007	07	CDC/CRC	Living	CDC/CRC	Homicide Willful (Other Inmate)	Knife,Cutting Instrument
2007360	Sheriff	190000	Los Angeles County Sheriff's Department	Los Angeles	Other	Male	64	Booked - No Charges Filed	373	2007	07	County Jail	Administrative	Other	Natural	Not Applicable
2007361	Sheriff	340000	Sacramento County Sheriff's Department	Sacramento	White	Male	21	Process of Arrest	320	2007	07	Process of Arrest	Crime/Arrest Scene	Crime/Arrest Scene	Homicide Justified (Law Enforcement Staff)	Handgun
2007362	Sheriff	340000	Sacramento County Sheriff's Department	Sacramento	White	Male	64	Booked - Awaiting Trial	856	2007	07	County Jail	Living	Local Hospital	Accidental	Other
2007363	State	16025C	Corcoran State Prison	Kings	American Indian	Male	54	Sentenced	811	2007	07	CDC/CRC	Not Applicable	Local Hospital	Natural	Not Applicable
2007364	Sheriff	070000	Contra Costa County Sheriff's Department	Contra Costa	Black	Male	26	Booked - Awaiting Trial	200	2007	07	County Jail	Living	County Jail	Suicide	Hanging,Strangulation
2007365	State	48015C	California Medical Facility	Solano	White	Male	77	Sentenced	700	2007	07	CDC/CRC	Medical Treatment	CDC/CRC	Natural	Not Applicable
2007366	State	16025C	Corcoran State Prison	Kings	Other	Male	69	Sentenced	110	2007	07	CDC/CRC	Not Applicable	Local Hospital	Natural	Not Applicable
2007367	State	36015C	California Institution for Men	San Bernardino	Black	Male	57	Sentenced	800	2007	07	CDC/CRC	Not Applicable	Local Hospital	Natural	Not Applicable
2007368	State	16015C	Avenal State Prison	Kings	Hispanic	Male	45	Sentenced	710	2007	08	CDC/CRC	Medical Treatment	Local Hospital	Natural	Not Applicable
2007369	Sheriff	270000	Monterey County Sheriff's Department	Monterey	Hispanic	Male	31	Booked - Awaiting Trial	570	2007	08	County Jail	Living	County Jail	Accidental	Drug Overdose
2007370	State	19105C	California State Prison, Lancaster	Los Angeles	Black	Male	62	Sentenced	110	2007	08	CDC/CRC	Not Applicable	CDC/CRC	Natural	Not Applicable
2007371	State	40015C	California Men's Colony	San Luis Obispo	Black	Male	39	Sentenced	121	2007	08	CDC/CRC	Not Applicable	CDC/CRC	Natural	Not Applicable
2007372	State	48015C	California Medical Facility	Solano	White	Male	78	Sentenced	110	2007	08	CDC/CRC	Medical Treatment	CDC/CRC	Natural	Not Applicable
2007373	Sheriff	120000	Humboldt County Sheriff's Department	Humboldt	White	Male	26	Booked - No Charges Filed	342	2007	08	County Jail	Holding	County Jail	Accidental	Club,Blunt Instrument
2007374	Police	194200	Los Angeles Police Department	Los Angeles	Hispanic	Female	39	Process of Arrest	200	2007	08	Process of Arrest	Crime/Arrest Scene	Crime/Arrest Scene	Homicide Justified (Law Enforcement Staff)	Handgun
2007375	Police	340400	Sacramento Police Department	Sacramento	Black	Female	42	Process of Arrest	800	2007	08	Process of Arrest	Crime/Arrest Scene	Local Hospital	Accidental	Drug Overdose
2007376	Sheriff	360000	San Bernardino County Sheriff's Department	San Bernardino	White	Female	44	Booked - Awaiting Trial	046	2007	08	County Jail	Living	Crime/Arrest Scene	Natural	Not Applicable
2007377	State	40015M	Atascadero State Hospital	San Luis Obispo	White	Male	46	Sentenced	510	2007	08	State Hospital	Medical Treatment	State Hospital	Natural	Not Applicable
2007378	State	19105C	California State Prison, Lancaster	Los Angeles	Black	Male	49	Sentenced	700	2007	08	CDC/CRC	Not Applicable	CDC/CRC	Natural	Not Applicable
2007379	State	40015C	California Men's Colony	San Luis Obispo	Black	Male	68	Sentenced	510	2007	08	CDC/CRC	Medical Treatment	CDC/CRC	Natural	Not Applicable
2007380	State	36015M	Patton State Hospital	San Bernardino	White	Male	67	Sentenced	700	2007	08	State Hospital	Medical Treatment	Local Hospital	Natural	Not Applicable
2007381	State	40015C	California Men's Colony	San Luis Obispo	White	Male	55	Sentenced	700	2007	08	CDC/CRC	Not Applicable	CDC/CRC	Natural	Not Applicable
2007382	Sheriff	450000	Shasta County Sheriff's Department	Shasta	White	Female	38	Booked - Awaiting Trial	342	2007	08	County Jail	Living	County Jail	Suicide	Hanging,Strangulation
2007383	State	03035C	Mule Creek State Prison	Amador	White	Male	29	Sentenced	371	2007	08	CDC/CRC	Medical Treatment	Local Hospital	Natural	Not Applicable
2007384	State	199900	California Highway Patrol	Los Angeles	Black	Male	45	Process of Arrest	323	2007	08	Process of Arrest	Crime/Arrest Scene	Crime/Arrest Scene	Homicide Justified (Law Enforcement Staff)	Handgun
2007385	State	16015C	Avenal State Prison	Kings	Hispanic	Male	63	Sentenced	110	2007	08	CDC/CRC	Medical Treatment	Local Hospital	Natural	Not Applicable
2007386	State	19105C	California State Prison, Lancaster	Los Angeles	White	Male	56	Sentenced	700	2007	08	CDC/CRC	Medical Treatment	Local Hospital	Natural	Not Applicable
2007387	State	48015C	California Medical Facility	Solano	Black	Male	52	Sentenced	802	2007	08	CDC/CRC	Medical Treatment	CDC/CRC	Natural	Not Applicable
2007388	State	27015C	Correctional Training Facility	Monterey	Hispanic	Male	77	Sentenced	100	2007	08	CDC/CRC	Not Applicable	CDC/CRC	Natural	Not Applicable
2007389	Sheriff	330000	Riverside County Sheriff's Department	Riverside	Hispanic	Male	53	Process of Arrest	300	2007	08	Process of Arrest	Crime/Arrest Scene	Crime/Arrest Scene	Homicide Justified (Law Enforcement Staff)	Handgun
2007390	Sheriff	520000	Tehama County Sheriff's Department	Tehama	White	Male	36	Sentenced	854	2007	08	County Jail	Common	County Jail	Suicide	Other
2007391	Sheriff	010000	Alameda County Sheriff's Department	Alameda	Black	Male	31	Booked - No Charges Filed	372	2007	08	County Jail	Common	Local Hospital	Natural	Not Applicable
2007392	State	13015C	Calipatria State Prison	Imperial	White	Male	53	Sentenced	610	2007	08	CDC/CRC	Living	CDC/CRC	Homicide Willful (Other Inmate)	Knife,Cutting Instrument
2007393	State	19015M	Metropolitan State Hospital	Los Angeles	Hispanic	Male	59	Sentenced	300	2007	08	State Hospital	Medical Treatment	Local Hospital	Natural	Not Applicable
2007394	Sheriff	190000	Los Angeles County Sheriff's Department	Los Angeles	Hispanic	Male	60	Booked - Awaiting Trial	802	2007	08	County Jail	Not Applicable	Local Hospital	Natural	Not Applicable
2007395	Sheriff	040000	Butte County Sheriff's Department	Butte	White	Male	56	Booked - Awaiting Trial	921	2007	08	County Jail	Living	Local Hospital	Suicide	Hanging,Strangulation
2007396	Sheriff	370000	San Diego County Sheriff's Department	San Diego	Hispanic	Male	35	Process of Arrest	320	2007	08	Process of Arrest	Crime/Arrest Scene	Local Hospital	Suicide	Knife,Cutting Instrument
2007397	State	18015C	California Correctional Center	Lassen	Hispanic	Male	40	Sentenced	821	2007	08	CDC/CRC	Not Applicable	Local Hospital	Natural	Not Applicable
2007398	State	48015C	California Medical Facility	Solano	White	Male	50	Sentenced	120	2007	08	CDC/CRC	Medical Treatment	CDC/CRC	Natural	Not Applicable
2007399	State	33015C	California Rehabilitation Center	Riverside	Black	Male	59	Sentenced	800	2007	08	CDC/CRC	Living	Local Hospital	Natural	Not Applicable
2007400	State	16025C	Corcoran State Prison	Kings	Hispanic	Male	67	Sentenced	110	2007	08	CDC/CRC	Not Applicable	Local Hospital	Natural	Not Applicable
2007401	State	03035C	Mule Creek State Prison	Amador	Hispanic	Male	48	Sentenced	220	2007	08	CDC/CRC	Medical Treatment	Local Hospital	Natural	Not Applicable
2007402	State	40015C	California Men's Colony	San Luis Obispo	White	Male	72	Sentenced	120	2007	09	CDC/CRC	Not Applicable	CDC/CRC	Natural	Not Applicable
2007403	Sheriff	500000	Stanislaus County Sheriff's Department	Stanislaus	White	Female	36	Booked - Awaiting Trial	800	2007	09	County Jail	Living	County Jail	Accidental	Drug Overdose
2007404	State	36015C	California Institution for Men	San Bernardino	Black	Male	48	Sentenced	610	2007	09	CDC/CRC	Not Applicable	Local Hospital	Natural	Not Applicable
2007405	State	48015C	California Medical Facility	Solano	Hispanic	Male	61	Sentenced	110	2007	09	CDC/CRC	Not Applicable	CDC/CRC	Natural	Not Applicable
2007406	State	33015C	California Rehabilitation Center	Riverside	White	Male	52	Sentenced	800	2007	09	CDC/CRC	Living	CDC/CRC	Suicide	Club,Blunt Instrument
2007407	Sheriff	070000	Contra Costa County Sheriff's Department	Contra Costa	Black	Male	51	Booked - No Charges Filed	800	2007	09	County Jail	Booking	County Jail	Natural	Not Applicable
2007408	Sheriff	120000	Humboldt County Sheriff's Department	Humboldt	American Indian	Male	25	Out to Court	992	2007	09	County Jail	Living	Local Hospital	Suicide	Hanging,Strangulation
2007409	State	36085C	California Institution for Women	San Bernardino	Black	Female	51	Sentenced	825	2007	09	CDC/CRC	Not Applicable	Local Hospital	Natural	Not Applicable
2007410	State	10015C	Pleasant Valley State Prison	Fresno	White	Male	65	Sentenced	120	2007	09	CDC/CRC	Not Applicable	Local Hospital	Natural	Not Applicable
2007411	State	48015C	California Medical Facility	Solano	White	Male	75	Sentenced	100	2007	09	CDC/CRC	Not Applicable	CDC/CRC	Natural	Not Applicable
2007412	State	16045C	California Substance Abuse Treatment Facility	Kings	White	Male	62	Sentenced	110	2007	09	CDC/CRC	Medical Treatment	Local Hospital	Natural	Not Applicable
2007413	Sheriff	360000	San Bernardino County Sheriff's Department	San Bernardino	American Indian	Male	36	Process of Arrest	323	2007	09	Process of Arrest	Crime/Arrest Scene	Crime/Arrest Scene	Homicide Justified (Law Enforcement Staff)	Handgun
2007414	State	16025C	Corcoran State Prison	Kings	White	Male	44	Sentenced	250	2007	09	CDC/CRC	Medical Treatment	Local Hospital	Natural	Not Applicable
2007415	State	10015C	Pleasant Valley State Prison	Fresno	Black	Male	28	Sentenced	200	2007	09	CDC/CRC	Not Applicable	CDC/CRC	Natural	Not Applicable
2007416	State	27025C	Salinas Valley State Prison	Monterey	White	Male	72	Sentenced	700	2007	09	CDC/CRC	Not Applicable	Local Hospital	Natural	Not Applicable
2007417	Sheriff	330000	Riverside County Sheriff's Department	Riverside	Hispanic	Male	34	Process of Arrest	300	2007	09	Process of Arrest	Crime/Arrest Scene	Crime/Arrest Scene	Homicide Justified (Law Enforcement Staff)	Handgun
2007418	State	27015C	Correctional Training Facility	Monterey	Hispanic	Male	58	Sentenced	220	2007	09	CDC/CRC	Not Applicable	CDC/CRC	Natural	Not Applicable
2007419	State	36015C	California Institution for Men	San Bernardino	Hispanic	Male	40	Sentenced	825	2007	09	CDC/CRC	Not Applicable	Local Hospital	Natural	Not Applicable
2007420	Sheriff	430000	Santa Clara County Sheriff's Department	Santa Clara	Hispanic	Male	20	Booked - Awaiting Trial	881	2007	09	County Jail	Living	County Jail	Cannot be Determined	Cannot be Determined
2007421	State	369900	California Highway Patrol	San Bernardino	Hispanic	Male	23	Process of Arrest	397	2007	09	Other	Medical Treatment	Local Hospital	Accidental	Other
2007422	State	16015C	Avenal State Prison	Kings	Hispanic	Male	48	Sentenced	700	2007	09	CDC/CRC	Living	Local Hospital	Natural	Not Applicable
2007423	State	48015C	California Medical Facility	Solano	White	Male	39	Sentenced	120	2007	09	CDC/CRC	Living	CDC/CRC	Suicide	Hanging,Strangulation
2007424	State	18035C	High Desert State Prison	Lassen	Black	Male	58	Sentenced	120	2007	09	CDC/CRC	Living	CDC/CRC	Homicide Willful (Other Inmate)	Hanging,Strangulation
2007425	State	34065C	California State Prison, Sacramento	Sacramento	White	Male	58	Sentenced	120	2007	09	CDC/CRC	Medical Treatment	CDC/CRC	Natural	Not Applicable
2007426	State	34065C	California State Prison, Sacramento	Sacramento	Hispanic	Male	48	Sentenced	110	2007	09	CDC/CRC	Not Applicable	Local Hospital	Natural	Not Applicable
2007427	Sheriff	410000	San Mateo County Sheriff's Department	San Mateo	Hispanic	Male	45	Booked - Awaiting Trial	397	2007	09	County Jail	Medical Treatment	Local Hospital	Natural	Not Applicable
2007428	Sheriff	190000	Los Angeles County Sheriff's Department	Los Angeles	White	Male	65	Booked - Awaiting Trial	200	2007	09	County Jail	Not Applicable	Local Hospital	Natural	Not Applicable
2007429	State	03035C	Mule Creek State Prison	Amador	White	Male	60	Sentenced	320	2007	09	CDC/CRC	Not Applicable	Local Hospital	Natural	Not Applicable
2007430	State	18035C	High Desert State Prison	Lassen	White	Male	68	Sentenced	342	2007	09	CDC/CRC	Medical Treatment	CDC/CRC	Natural	Not Applicable
2007431	Sheriff	230000	Mendocino County Sheriff's Department	Mendocino	White	Male	61	Booked - Awaiting Trial	856	2007	09	County Jail	Medical Treatment	County Jail	Natural	Not Applicable
2007432	State	40015C	California Men's Colony	San Luis Obispo	Black	Male	52	Sentenced	100	2007	09	CDC/CRC	Not Applicable	CDC/CRC	Natural	Not Applicable
2007433	State	40015C	California Men's Colony	San Luis Obispo	White	Male	64	Sentenced	345	2007	09	CDC/CRC	Not Applicable	Local Hospital	Natural	Not Applicable
2007434	State	15045C	North Kern State Prison	Kern	Hispanic	Male	66	Sentenced	700	2007	09	CDC/CRC	Medical Treatment	Local Hospital	Natural	Not Applicable
2007435	Sheriff	490000	Sonoma County Sheriff's Department	Sonoma	White	Male	46	Booked - Awaiting Trial	836	2007	09	County Jail	Living	County Jail	Natural	Not Applicable
2007436	State	27015C	Correctional Training Facility	Monterey	White	Male	51	Sentenced	200	2007	09	CDC/CRC	Living	CDC/CRC	Suicide	Hanging,Strangulation
2007437	State	15045C	North Kern State Prison	Kern	Black	Male	55	Sentenced	775	2007	09	CDC/CRC	Medical Treatment	Local Hospital	Natural	Not Applicable
2007438	Sheriff	380000	San Francisco County Sheriff's Department	San Francisco	White	Male	48	Booked - Awaiting Trial	398	2007	09	County Jail	Not Applicable	Local Hospital	Natural	Not Applicable
2007439	State	16025C	Corcoran State Prison	Kings	Hispanic	Male	58	Sentenced	210	2007	09	CDC/CRC	Not Applicable	CDC/CRC	Natural	Not Applicable
2007440	State	21015C	San Quentin State Prison	Marin	Black	Male	52	Sentenced	220	2007	09	CDC/CRC	Medical Treatment	Local Hospital	Natural	Not Applicable
2007441	State	03035C	Mule Creek State Prison	Amador	American Indian	Male	59	Sentenced	700	2007	09	CDC/CRC	Living	CDC/CRC	Homicide Willful (Other Inmate)	Hands,Feet,Fists
2007442	State	19015M	Metropolitan State Hospital	Los Angeles	White	Male	61	Sentenced	320	2007	09	State Hospital	Not Applicable	Local Hospital	Natural	Not Applicable
2007443	Sheriff	190000	Los Angeles County Sheriff's Department	Los Angeles	Black	Male	48	Booked - Awaiting Trial	800	2007	09	County Jail	Medical Treatment	Local Hospital	Natural	Not Applicable
2007444	State	36015C	California Institution for Men	San Bernardino	Black	Male	61	Sentenced	802	2007	10	CDC/CRC	Not Applicable	CDC/CRC	Natural	Not Applicable
2007445	Police	330600	Desert Hot Springs Police Department	Riverside	Hispanic	Male	48	Process of Arrest	300	2007	10	Process of Arrest	Crime/Arrest Scene	Local Hospital	Homicide Justified (Law Enforcement Staff)	Handgun
2007446	Police	301900	Santa Ana Police Department	Orange	Black	Male	41	Process of Arrest	881	2007	10	Process of Arrest	Crime/Arrest Scene	Crime/Arrest Scene	Homicide Justified (Law Enforcement Staff)	Handgun
2007447	State	10015C	Pleasant Valley State Prison	Fresno	American Indian	Male	48	Sentenced	372	2007	10	CDC/CRC	Not Applicable	Local Hospital	Natural	Not Applicable
2007448	Police	150200	Bakersfield Police Department	Kern	Black	Male	37	Process of Arrest	323	2007	10	Process of Arrest	Crime/Arrest Scene	Crime/Arrest Scene	Accidental	Drug Overdose
2007449	Sheriff	100000	Fresno County Sheriff's Department	Fresno	White	Male	40	Booked - Awaiting Trial	400	2007	10	County Jail	Medical Treatment	Local Hospital	Natural	Not Applicable
2007450	Sheriff	480000	Solano County Sheriff's Department	Solano	White	Male	50	Booked - Awaiting Trial	800	2007	10	County Jail	Living	County Jail	Natural	Not Applicable
2007451	State	03035C	Mule Creek State Prison	Amador	Black	Male	47	Sentenced	800	2007	10	CDC/CRC	Not Applicable	Local Hospital	Natural	Not Applicable
2007452	Sheriff	190000	Los Angeles County Sheriff's Department	Los Angeles	Black	Male	56	Booked - Awaiting Trial	837	2007	10	County Jail	Medical Treatment	Local Hospital	Natural	Not Applicable
2007453	State	15075C	Kern Valley State Prison	Kern	Hispanic	Male	34	Sentenced	220	2007	10	CDC/CRC	Living	CDC/CRC	Natural	Not Applicable
2007454	State	13045C	Centinela State Prison	Imperial	Hispanic	Male	32	Sentenced	342	2007	10	CDC/CRC	Living	Local Hospital	Homicide Willful (Other Inmate)	Hands,Feet,Fists
2007455	Police	150200	Bakersfield Police Department	Kern	Hispanic	Male	49	Process of Arrest	398	2007	10	Process of Arrest	Crime/Arrest Scene	Local Hospital	Homicide Justified (Law Enforcement Staff)	Handgun
2007456	State	10015C	Pleasant Valley State Prison	Fresno	White	Male	46	Sentenced	320	2007	10	CDC/CRC	Administrative	CDC/CRC	Homicide Willful (Other Inmate)	Hanging,Strangulation
2007457	Sheriff	040000	Butte County Sheriff's Department	Butte	White	Male	66	Awaiting Booking	837	2007	10	County Jail	Booking	Local Hospital	Accidental	Drug Overdose
2007458	State	36015C	California Institution for Men	San Bernardino	White	Male	47	Sentenced	825	2007	10	CDC/CRC	Medical Treatment	CDC/CRC	Natural	Not Applicable
2007459	State	34065C	California State Prison, Sacramento	Sacramento	Black	Male	41	Sentenced	100	2007	10	CDC/CRC	Medical Treatment	CDC/CRC	Natural	Not Applicable
2007460	State	40015C	California Men's Colony	San Luis Obispo	White	Male	53	Sentenced	110	2007	10	CDC/CRC	Not Applicable	CDC/CRC	Natural	Not Applicable
2007461	Sheriff	190000	Los Angeles County Sheriff's Department	Los Angeles	Black	Male	51	Sentenced	400	2007	10	County Jail	Not Applicable	Local Hospital	Natural	Not Applicable
2007462	State	48015C	California Medical Facility	Solano	White	Male	51	Sentenced	110	2007	10	CDC/CRC	Medical Treatment	CDC/CRC	Natural	Not Applicable
2007463	State	10015C	Pleasant Valley State Prison	Fresno	Black	Male	62	Sentenced	822	2007	10	CDC/CRC	Not Applicable	CDC/CRC	Natural	Not Applicable
2007464	Sheriff	150000	Kern County Sheriff's Department	Kern	Other	Male	36	Booked - Awaiting Trial	398	2007	10	County Jail	Holding	Local Hospital	Natural	Not Applicable
2007465	Sheriff	300000	Orange County Sheriff's Department	Orange	White	Male	28	Sentenced	098	2007	10	County Jail	Not Applicable	County Jail	Natural	Not Applicable
2007466	State	13045C	Centinela State Prison	Imperial	Hispanic	Male	42	Sentenced	811	2007	10	CDC/CRC	Not Applicable	Local Hospital	Natural	Not Applicable
2007467	State	27025C	Salinas Valley State Prison	Monterey	Black	Male	46	Sentenced	801	2007	10	CDC/CRC	Not Applicable	Local Hospital	Natural	Not Applicable
2007468	Sheriff	370000	San Diego County Sheriff's Department	San Diego	White	Male	56	Sentenced	822	2007	10	County Jail	Not Applicable	Local Hospital	Natural	Not Applicable
2007469	Sheriff	190000	Los Angeles County Sheriff's Department	Los Angeles	Hispanic	Male	50	Booked - Awaiting Trial	801	2007	10	County Jail	Not Applicable	Local Hospital	Natural	Not Applicable
2007470	Sheriff	430000	Santa Clara County Sheriff's Department	Santa Clara	Hispanic	Male	18	Booked - Awaiting Trial	100	2007	10	County Jail	Living	County Jail	Suicide	Hanging,Strangulation
2007471	State	48015C	California Medical Facility	Solano	Black	Male	80	Sentenced	110	2007	10	CDC/CRC	Medical Treatment	CDC/CRC	Natural	Not Applicable
2007472	State	27025C	Salinas Valley State Prison	Monterey	Hispanic	Male	44	Sentenced	250	2007	10	CDC/CRC	Not Applicable	Local Hospital	Natural	Not Applicable
2007473	Sheriff	430000	Santa Clara County Sheriff's Department	Santa Clara	Hispanic	Male	41	Sentenced	827	2007	10	County Jail	Not Applicable	Local Hospital	Natural	Not Applicable
2007474	State	37015C	R. J. Donovan Correctional Facility	San Diego	White	Male	61	Sentenced	094	2007	10	CDC/CRC	Not Applicable	Local Hospital	Natural	Not Applicable
2007475	State	16025C	Corcoran State Prison	Kings	White	Male	58	Sentenced	110	2007	10	CDC/CRC	Not Applicable	Local Hospital	Natural	Not Applicable
2007476	State	40015M	Atascadero State Hospital	San Luis Obispo	Black	Male	33	Sentenced	345	2007	10	State Hospital	Not Applicable	State Hospital	Natural	Not Applicable
2007477	Sheriff	330000	Riverside County Sheriff's Department	Riverside	Black	Female	59	Booked - No Charges Filed	801	2007	10	County Jail	Not Applicable	Local Hospital	Natural	Not Applicable
2007478	Sheriff	450000	Shasta County Sheriff's Department	Shasta	Black	Male	21	Booked - Awaiting Trial	993	2007	10	County Jail	Common	County Jail	Natural	Not Applicable
2007479	State	36015M	Patton State Hospital	San Bernardino	Hispanic	Male	56	Sentenced	881	2007	10	State Hospital	Medical Treatment	Local Hospital	Natural	Not Applicable
2007480	Sheriff	010000	Alameda County Sheriff's Department	Alameda	Black	Male	47	Booked - No Charges Filed	094	2007	10	County Jail	Booking	Local Hospital	Natural	Not Applicable
2007481	State	48015C	California Medical Facility	Solano	Black	Male	68	Sentenced	110	2007	10	CDC/CRC	Medical Treatment	CDC/CRC	Natural	Not Applicable
2007482	State	48015C	California Medical Facility	Solano	Vietnamese	Male	33	Sentenced	120	2007	10	CDC/CRC	Medical Treatment	CDC/CRC	Natural	Not Applicable
2007483	State	21015C	San Quentin State Prison	Marin	Black	Male	58	Sentenced	200	2007	10	CDC/CRC	Not Applicable	Local Hospital	Natural	Not Applicable
2007484	Sheriff	190000	Los Angeles County Sheriff's Department	Los Angeles	Hispanic	Male	52	Sentenced	320	2007	10	County Jail	Not Applicable	Local Hospital	Natural	Not Applicable
2007485	Police	361000	San Bernardino Police Department	San Bernardino	Hispanic	Male	47	Process of Arrest	323	2007	10	Process of Arrest	Crime/Arrest Scene	Crime/Arrest Scene	Homicide Justified (Law Enforcement Staff)	Handgun
2007486	State	16045C	California Substance Abuse Treatment Facility	Kings	Samoan	Male	46	Sentenced	321	2007	10	CDC/CRC	Not Applicable	Local Hospital	Natural	Not Applicable
2007487	Sheriff	340000	Sacramento County Sheriff's Department	Sacramento	White	Male	28	Booked - No Charges Filed	200	2007	10	County Jail	Living	County Jail	Suicide	Hanging,Strangulation
2007488	State	27015C	Correctional Training Facility	Monterey	Hispanic	Male	48	Sentenced	501	2007	10	CDC/CRC	Not Applicable	CDC/CRC	Natural	Not Applicable
2007489	State	19105C	California State Prison, Lancaster	Los Angeles	Hispanic	Male	45	Sentenced	610	2007	10	CDC/CRC	Not Applicable	Local Hospital	Natural	Not Applicable
2007490	State	36015M	Patton State Hospital	San Bernardino	White	Male	43	Sentenced	342	2007	10	State Hospital	Living	State Hospital	Accidental	Cannot be Determined
2007491	State	10015C	Pleasant Valley State Prison	Fresno	White	Male	51	Sentenced	530	2007	10	CDC/CRC	Not Applicable	CDC/CRC	Natural	Not Applicable
2007492	State	03035C	Mule Creek State Prison	Amador	White	Male	51	Sentenced	720	2007	10	CDC/CRC	Not Applicable	Local Hospital	Natural	Not Applicable
2007493	Sheriff	360000	San Bernardino County Sheriff's Department	San Bernardino	White	Male	70	Sentenced	300	2007	11	County Jail	Not Applicable	Local Hospital	Natural	Not Applicable
2007494	State	55015C	Sierra Conservation Center	Tuolumne	Hispanic	Male	55	Sentenced	501	2007	11	CDC/CRC	Not Applicable	CDC/CRC	Natural	Not Applicable
2007495	Sheriff	370000	San Diego County Sheriff's Department	San Diego	Black	Male	53	Booked - Awaiting Trial	342	2007	11	County Jail	Medical Treatment	County Jail	Natural	Not Applicable
2007496	State	48015C	California Medical Facility	Solano	Black	Male	54	Sentenced	320	2007	11	CDC/CRC	Medical Treatment	CDC/CRC	Natural	Not Applicable
2007497	State	18035C	High Desert State Prison	Lassen	Hispanic	Male	39	Sentenced	110	2007	11	CDC/CRC	Holding	CDC/CRC	Suicide	Hanging,Strangulation
2007498	Sheriff	300000	Orange County Sheriff's Department	Orange	Hispanic	Male	43	Sentenced	825	2007	11	County Jail	Not Applicable	Local Hospital	Natural	Not Applicable
2007499	State	21015C	San Quentin State Prison	Marin	Hispanic	Male	55	Sentenced	822	2007	11	CDC/CRC	Not Applicable	Local Hospital	Natural	Not Applicable
2007500	Sheriff	190000	Los Angeles County Sheriff's Department	Los Angeles	Black	Male	19	Booked - Awaiting Trial	100	2007	11	County Jail	Not Applicable	Local Hospital	Natural	Not Applicable
2007501	Sheriff	070000	Contra Costa County Sheriff's Department	Contra Costa	Black	Female	57	Booked - Awaiting Trial	400	2007	11	County Jail	Living	County Jail	Suicide	Drug Overdose
2007502	State	16015C	Avenal State Prison	Kings	Black	Male	61	Sentenced	700	2007	11	CDC/CRC	Medical Treatment	CDC/CRC	Natural	Not Applicable
2007503	State	33015C	California Rehabilitation Center	Riverside	Hispanic	Male	44	Sentenced	720	2007	11	CDC/CRC	Medical Treatment	Local Hospital	Natural	Not Applicable
2007504	State	27015C	Correctional Training Facility	Monterey	Hispanic	Male	48	Sentenced	120	2007	11	CDC/CRC	Not Applicable	CDC/CRC	Natural	Not Applicable
2007505	State	27015C	Correctional Training Facility	Monterey	Black	Male	50	Sentenced	320	2007	11	CDC/CRC	Not Applicable	CDC/CRC	Natural	Not Applicable
2007506	Sheriff	190000	Los Angeles County Sheriff's Department	Los Angeles	Black	Male	59	Booked - Awaiting Trial	320	2007	11	County Jail	Not Applicable	Local Hospital	Natural	Not Applicable
2007507	State	16045C	California Substance Abuse Treatment Facility	Kings	White	Male	64	Sentenced	844	2007	11	CDC/CRC	Not Applicable	Local Hospital	Natural	Not Applicable
2007508	Sheriff	190000	Los Angeles County Sheriff's Department	Los Angeles	Black	Male	47	Booked - Awaiting Trial	079	2007	11	County Jail	Not Applicable	County Jail	Natural	Not Applicable
2007509	State	08015C	Pelican Bay State Prison	Del Norte	White	Male	47	Sentenced	300	2007	11	CDC/CRC	Not Applicable	Local Hospital	Natural	Not Applicable
2007510	State	03035C	Mule Creek State Prison	Amador	White	Male	50	Sentenced	880	2007	11	CDC/CRC	Living	CDC/CRC	Accidental	Drug Overdose
2007511	Sheriff	370000	San Diego County Sheriff's Department	San Diego	Hispanic	Male	69	Booked - Awaiting Trial	977	2007	11	County Jail	Not Applicable	Local Hospital	Natural	Not Applicable
2007512	State	48015C	California Medical Facility	Solano	Black	Male	40	Sentenced	610	2007	11	CDC/CRC	Medical Treatment	CDC/CRC	Natural	Not Applicable
2007513	State	16045C	California Substance Abuse Treatment Facility	Kings	Hispanic	Male	41	Sentenced	150	2007	11	CDC/CRC	Not Applicable	Local Hospital	Natural	Not Applicable
2007514	State	13045C	Centinela State Prison	Imperial	Hispanic	Male	52	Sentenced	120	2007	11	CDC/CRC	Not Applicable	Local Hospital	Natural	Not Applicable
2007515	State	48015C	California Medical Facility	Solano	Black	Male	66	Sentenced	110	2007	11	CDC/CRC	Medical Treatment	CDC/CRC	Natural	Not Applicable
2007516	State	16015C	Avenal State Prison	Kings	Hispanic	Male	50	Sentenced	700	2007	11	CDC/CRC	Living	Local Hospital	Natural	Not Applicable
2007517	State	37015C	R. J. Donovan Correctional Facility	San Diego	White	Male	36	Sentenced	110	2007	11	CDC/CRC	Living	CDC/CRC	Suicide	Hanging,Strangulation
2007518	Sheriff	370000	San Diego County Sheriff's Department	San Diego	White	Male	49	Booked - Awaiting Trial	810	2007	11	County Jail	Living	Local Hospital	Suicide	Hanging,Strangulation
2007519	State	36015M	Patton State Hospital	San Bernardino	Black	Male	48	Sentenced	320	2007	11	State Hospital	Medical Treatment	Local Hospital	Natural	Not Applicable
2007520	State	16025C	Corcoran State Prison	Kings	White	Male	22	Sentenced	345	2007	11	CDC/CRC	Living	CDC/CRC	Homicide Willful (Other Inmate)	Hanging,Strangulation
2007521	State	18035C	High Desert State Prison	Lassen	White	Male	64	Sentenced	700	2007	11	CDC/CRC	Holding	CDC/CRC	Natural	Not Applicable
2007522	State	40015C	California Men's Colony	San Luis Obispo	White	Male	54	Sentenced	120	2007	11	CDC/CRC	Medical Treatment	Local Hospital	Natural	Not Applicable
2007523	Sheriff	190000	Los Angeles County Sheriff's Department	Los Angeles	Black	Male	53	Booked - Awaiting Trial	802	2007	11	County Jail	Not Applicable	Local Hospital	Natural	Not Applicable
2007524	State	16045C	California Substance Abuse Treatment Facility	Kings	White	Male	64	Sentenced	700	2007	11	CDC/CRC	Not Applicable	Local Hospital	Natural	Not Applicable
2007525	Sheriff	380000	San Francisco County Sheriff's Department	San Francisco	Black	Male	48	Awaiting Booking	801	2007	11	County Jail	Living	County Jail	Accidental	Drug Overdose
2007526	Sheriff	300000	Orange County Sheriff's Department	Orange	Vietnamese	Male	43	Booked - Awaiting Trial	100	2007	11	County Jail	Not Applicable	Local Hospital	Natural	Not Applicable
2007527	State	48015C	California Medical Facility	Solano	Black	Male	46	Sentenced	320	2007	11	CDC/CRC	Not Applicable	CDC/CRC	Natural	Not Applicable
2007528	State	13015C	Calipatria State Prison	Imperial	White	Male	57	Sentenced	110	2007	11	CDC/CRC	Not Applicable	CDC/CRC	Natural	Not Applicable
2007529	State	15075C	Kern Valley State Prison	Kern	Hispanic	Male	36	Sentenced	400	2007	11	CDC/CRC	Living	Local Hospital	Homicide Willful (Other Inmate)	Hands,Feet,Fists
2007530	State	27025C	Salinas Valley State Prison	Monterey	Black	Male	43	Sentenced	802	2007	11	CDC/CRC	Living	CDC/CRC	Homicide Willful (Other Inmate)	Hanging,Strangulation
2007531	Sheriff	360000	San Bernardino County Sheriff's Department	San Bernardino	White	Male	27	Process of Arrest	323	2007	11	Process of Arrest	Crime/Arrest Scene	Crime/Arrest Scene	Homicide Justified (Law Enforcement Staff)	Handgun
2007532	State	16045C	California Substance Abuse Treatment Facility	Kings	Hispanic	Male	74	Sentenced	700	2007	11	CDC/CRC	Not Applicable	Local Hospital	Natural	Not Applicable
2007533	State	339900	California Highway Patrol	Riverside	Hispanic	Male	32	Process of Arrest	300	2007	11	Process of Arrest	Crime/Arrest Scene	Crime/Arrest Scene	Homicide Justified (Law Enforcement Staff)	Handgun
2007534	Sheriff	430000	Santa Clara County Sheriff's Department	Santa Clara	Asian Indian	Male	38	Booked - Awaiting Trial	570	2007	11	County Jail	Common	Local Hospital	Natural	Not Applicable
2007535	Sheriff	380000	San Francisco County Sheriff's Department	San Francisco	White	Male	48	Booked - Awaiting Trial	373	2007	12	County Jail	Medical Treatment	Local Hospital	Natural	Not Applicable
2007536	State	37015C	R. J. Donovan Correctional Facility	San Diego	White	Male	46	Sentenced	420	2007	12	CDC/CRC	Not Applicable	CDC/CRC	Natural	Not Applicable
2007537	Sheriff	490000	Sonoma County Sheriff's Department	Sonoma	American Indian	Male	48	Booked - Awaiting Trial	854	2007	12	County Jail	Living	Local Hospital	Natural	Not Applicable
2007538	Sheriff	330000	Riverside County Sheriff's Department	Riverside	White	Male	70	Booked - No Charges Filed	720	2007	12	County Jail	Common	Local Hospital	Accidental	Other
2007539	Police	300900	Garden Grove Police Department	Orange	Hispanic	Male	46	Process of Arrest	321	2007	12	Process of Arrest	Crime/Arrest Scene	Local Hospital	Homicide Justified (Law Enforcement Staff)	Handgun
2007540	State	03035C	Mule Creek State Prison	Amador	Hispanic	Male	57	Sentenced	700	2007	12	CDC/CRC	Not Applicable	CDC/CRC	Natural	Not Applicable
2007541	Sheriff	430000	Santa Clara County Sheriff's Department	Santa Clara	White	Male	47	Booked - Awaiting Trial	510	2007	12	County Jail	Living	County Jail	Suicide	Hanging,Strangulation
2007542	State	16045C	California Substance Abuse Treatment Facility	Kings	White	Male	53	Sentenced	220	2007	12	CDC/CRC	Not Applicable	Local Hospital	Natural	Not Applicable
2007543	State	37015C	R. J. Donovan Correctional Facility	San Diego	Hispanic	Male	55	Sentenced	345	2007	12	CDC/CRC	Not Applicable	Local Hospital	Natural	Not Applicable
2007544	State	55015C	Sierra Conservation Center	Tuolumne	White	Male	47	Sentenced	881	2007	12	CDC/CRC	Not Applicable	CDC/CRC	Accidental	Drug Overdose
2007545	Police	197200	Torrance Police Department	Los Angeles	Hispanic	Male	43	Process of Arrest	320	2007	07	Process of Arrest	Crime/Arrest Scene	Crime/Arrest Scene	Homicide Justified (Law Enforcement Staff)	Handgun
2007546	Police	197200	Torrance Police Department	Los Angeles	Black	Male	22	Process of Arrest	400	2007	07	Process of Arrest	Crime/Arrest Scene	Crime/Arrest Scene	Homicide Justified (Law Enforcement Staff)	Handgun
2007547	Police	371100	San Diego Police Department	San Diego	Black	Male	32	Process of Arrest	775	2007	07	Process of Arrest	Medical Treatment	Local Hospital	Homicide Justified (Law Enforcement Staff)	Handgun
2007548	Police	371100	San Diego Police Department	San Diego	Hispanic	Male	28	Process of Arrest	300	2007	08	Process of Arrest	Crime/Arrest Scene	Crime/Arrest Scene	Homicide Justified (Law Enforcement Staff)	Handgun
2007549	Police	371100	San Diego Police Department	San Diego	White	Male	35	Process of Arrest	865	2007	10	Process of Arrest	Medical Treatment	Local Hospital	Homicide Justified (Law Enforcement Staff)	Handgun
2007550	State	28015M	Napa State Hospital	Napa	White	Male	65	Sentenced	100	2007	10	State Hospital	Not Applicable	Local Hospital	Natural	Not Applicable
2007551	State	27025C	Salinas Valley State Prison	Monterey	Hispanic	Male	53	Sentenced	320	2007	11	CDC/CRC	Living	CDC/CRC	Homicide Willful (Other Inmate)	Hanging,Strangulation
2007552	Police	371100	San Diego Police Department	San Diego	Vietnamese	Male	41	Process of Arrest	100	2007	11	Process of Arrest	Crime/Arrest Scene	Crime/Arrest Scene	Homicide Justified (Law Enforcement Staff)	Handgun
2007553	Police	371100	San Diego Police Department	San Diego	Black	Male	30	Process of Arrest	881	2007	11	Process of Arrest	Medical Treatment	Local Hospital	Homicide Justified (Law Enforcement Staff)	Handgun
2007554	State	48015C	California Medical Facility	Solano	White	Male	61	Sentenced	621	2007	11	CDC/CRC	Medical Treatment	Local Hospital	Natural	Not Applicable
2007555	State	27025C	Salinas Valley State Prison	Monterey	White	Male	74	Sentenced	100	2007	12	CDC/CRC	Not Applicable	Local Hospital	Natural	Not Applicable
2007556	State	34065C	California State Prison, Sacramento	Sacramento	Black	Male	43	Sentenced	320	2007	12	CDC/CRC	Medical Treatment	CDC/CRC	Natural	Not Applicable
2007557	State	48015C	California Medical Facility	Solano	Hispanic	Male	54	Sentenced	570	2007	12	CDC/CRC	Medical Treatment	State Hospital	Natural	Not Applicable
2007558	Sheriff	370000	San Diego County Sheriff's Department	San Diego	White	Male	50	Booked - Awaiting Trial	832	2007	12	County Jail	Not Applicable	Local Hospital	Natural	Not Applicable
2007559	State	16045C	California Substance Abuse Treatment Facility	Kings	Hispanic	Male	37	Sentenced	120	2007	12	CDC/CRC	Other	Local Hospital	Suicide	Hanging,Strangulation
2007560	State	27015C	Correctional Training Facility	Monterey	Hispanic	Male	64	Sentenced	400	2007	12	CDC/CRC	Not Applicable	CDC/CRC	Natural	Not Applicable
2007561	State	48015C	California Medical Facility	Solano	Black	Male	55	Sentenced	320	2007	12	CDC/CRC	Medical Treatment	CDC/CRC	Natural	Not Applicable
2007562	Sheriff	190000	Los Angeles County Sheriff's Department	Los Angeles	Hispanic	Male	35	Booked - Awaiting Trial	090	2007	12	County Jail	Common	Local Hospital	Accidental	Other
2007563	Sheriff	300000	Orange County Sheriff's Department	Orange	Hispanic	Male	46	Sentenced	800	2007	12	County Jail	Medical Treatment	Local Hospital	Natural	Not Applicable
2007564	State	37015C	R. J. Donovan Correctional Facility	San Diego	White	Male	47	Sentenced	400	2007	12	CDC/CRC	Not Applicable	Local Hospital	Natural	Not Applicable
2007565	State	16045C	California Substance Abuse Treatment Facility	Kings	Hispanic	Male	48	Sentenced	320	2007	12	CDC/CRC	Not Applicable	Local Hospital	Natural	Not Applicable
2007566	State	16045C	California Substance Abuse Treatment Facility	Kings	White	Male	46	Sentenced	700	2007	12	CDC/CRC	Not Applicable	Local Hospital	Natural	Not Applicable
2007567	Sheriff	360000	San Bernardino County Sheriff's Department	San Bernardino	Black	Male	52	Booked - Awaiting Trial	800	2007	12	County Jail	Not Applicable	Local Hospital	Natural	Not Applicable
2007568	State	20045C	Valley State Prison for Women	Madera	Black	Female	47	Sentenced	580	2007	12	CDC/CRC	Medical Treatment	Local Hospital	Natural	Not Applicable
2007569	Police	150200	Bakersfield Police Department	Kern	Hispanic	Male	28	Process of Arrest	320	2007	12	Process of Arrest	Crime/Arrest Scene	Crime/Arrest Scene	Homicide Justified (Law Enforcement Staff)	Handgun
2007570	State	28015M	Napa State Hospital	Napa	Black	Female	47	Sentenced	321	2007	12	State Hospital	Medical Treatment	Local Hospital	Natural	Not Applicable
2007571	State	48015C	California Medical Facility	Solano	Black	Male	48	Sentenced	802	2007	12	CDC/CRC	Not Applicable	CDC/CRC	Natural	Not Applicable
2007572	Sheriff	190000	Los Angeles County Sheriff's Department	Los Angeles	Black	Male	56	Booked - Awaiting Trial	802	2007	12	County Jail	Not Applicable	Local Hospital	Natural	Not Applicable
2007573	Sheriff	380000	San Francisco County Sheriff's Department	San Francisco	Black	Male	50	Booked - Awaiting Trial	100	2007	12	County Jail	Living	County Jail	Natural	Not Applicable
2007574	State	40015C	California Men's Colony	San Luis Obispo	White	Male	76	Sentenced	110	2007	12	CDC/CRC	Medical Treatment	CDC/CRC	Natural	Not Applicable
2007575	Sheriff	190000	Los Angeles County Sheriff's Department	Los Angeles	Black	Male	61	Booked - Awaiting Trial	700	2007	12	County Jail	Not Applicable	Local Hospital	Natural	Not Applicable
2007576	State	40015C	California Men's Colony	San Luis Obispo	White	Male	54	Sentenced	802	2007	12	CDC/CRC	Not Applicable	CDC/CRC	Natural	Not Applicable
2007577	State	40015C	California Men's Colony	San Luis Obispo	Hispanic	Male	53	Sentenced	700	2007	12	CDC/CRC	Not Applicable	CDC/CRC	Natural	Not Applicable
2007578	State	19015M	Metropolitan State Hospital	Los Angeles	Black	Male	63	Sentenced	320	2007	12	State Hospital	Medical Treatment	State Hospital	Accidental	Other
2007579	State	36015M	Patton State Hospital	San Bernardino	Black	Male	68	Sentenced	700	2007	12	State Hospital	Medical Treatment	Local Hospital	Accidental	Other
2007580	Police	190100	Alhambra Police Department	Los Angeles	White	Male	43	Booked - Awaiting Trial	092	2007	12	City Jail	Holding	City Jail	Suicide	Hanging,Strangulation
2007581	State	27015C	Correctional Training Facility	Monterey	White	Male	57	Sentenced	220	2007	12	CDC/CRC	Not Applicable	CDC/CRC	Natural	Not Applicable
2007582	Police	194200	Los Angeles Police Department	Los Angeles	Hispanic	Male	44	Booked - No Charges Filed	770	2007	12	City Jail	Medical Treatment	Local Hospital	Accidental	Drug Overdose
2007583	State	40015C	California Men's Colony	San Luis Obispo	White	Male	41	Sentenced	120	2007	12	CDC/CRC	Medical Treatment	CDC/CRC	Natural	Not Applicable
2007584	State	36015M	Patton State Hospital	San Bernardino	Filipino	Male	58	Sentenced	150	2007	12	State Hospital	Medical Treatment	Local Hospital	Natural	Not Applicable
2007585	State	48015C	California Medical Facility	Solano	Black	Male	52	Sentenced	700	2007	12	CDC/CRC	Not Applicable	CDC/CRC	Natural	Not Applicable
2007586	State	36015M	Patton State Hospital	San Bernardino	Hispanic	Male	93	Sentenced	100	2007	12	State Hospital	Medical Treatment	Local Hospital	Natural	Not Applicable
2007587	Police	194100	Long Beach Police Department	Los Angeles	White	Female	40	Process of Arrest	323	2007	12	Process of Arrest	Crime/Arrest Scene	Crime/Arrest Scene	Homicide Justified (Law Enforcement Staff)	Rifle/Shotgun
2007588	State	36015M	Patton State Hospital	San Bernardino	White	Male	30	Sentenced	345	2007	12	State Hospital	Medical Treatment	Local Hospital	Natural	Not Applicable
2007589	State	16045C	California Substance Abuse Treatment Facility	Kings	Black	Male	70	Sentenced	110	2007	12	CDC/CRC	Not Applicable	Local Hospital	Natural	Not Applicable
2007590	State	27015C	Correctional Training Facility	Monterey	White	Male	53	Sentenced	120	2007	12	CDC/CRC	Not Applicable	CDC/CRC	Natural	Not Applicable
2007591	Sheriff	380000	San Francisco County Sheriff's Department	San Francisco	Black	Male	44	Booked - Awaiting Trial	775	2007	12	County Jail	Living	County Jail	Natural	Not Applicable
2007592	Sheriff	190000	Los Angeles County Sheriff's Department	Los Angeles	Hispanic	Male	42	Sentenced	096	2007	12	County Jail	Living	County Jail	Suicide	Hanging,Strangulation
2007593	State	39015C	Deuel Vocational Institution	San Joaquin	White	Male	58	Sentenced	200	2007	01	CDC/CRC	Not Applicable	Local Hospital	Natural	Not Applicable
2007594	State	48045C	California State Prison, Solano	Solano	White	Male	65	Sentenced	880	2007	01	CDC/CRC	Living	Local Hospital	Natural	Not Applicable
2007595	Sheriff	400000	San Luis Obispo County Sheriff's Department	San Luis Obispo	White	Male	45	Booked - Awaiting Trial	822	2007	01	County Jail	Other	Local Hospital	Natural	Not Applicable
2007596	State	99015C	CDCR/CBU/Out-of-State Correctional Facility	Out-of-State	Black	Male	53	Sentenced	100	2007	01	CDC/CRC	Not Applicable	CDC/CRC	Natural	Not Applicable
2007597	State	99015C	CDCR/CBU/Out-of-State Correctional Facility	Out-of-State	Hispanic	Male	47	Sentenced	110	2007	01	CDC/CRC	Not Applicable	CDC/CRC	Natural	Not Applicable
2007598	Police	197300	Vernon Police Department	Los Angeles	White	Male	45	Process of Arrest	342	2007	01	Process of Arrest	Crime/Arrest Scene	Crime/Arrest Scene	Cannot be Determined	Cannot be Determined
2007599	State	48045C	California State Prison, Solano	Solano	Black	Male	54	Sentenced	700	2007	02	CDC/CRC	Medical Treatment	CDC/CRC	Natural	Not Applicable
2007600	State	39015C	Deuel Vocational Institution	San Joaquin	White	Male	29	Sentenced	600	2007	03	CDC/CRC	Living	CDC/CRC	Suicide	Hanging,Strangulation
2007601	State	48045C	California State Prison, Solano	Solano	White	Male	53	Sentenced	220	2007	03	CDC/CRC	Not Applicable	Local Hospital	Natural	Not Applicable
2007602	State	48045C	California State Prison, Solano	Solano	Black	Male	37	Sentenced	220	2007	03	CDC/CRC	Not Applicable	Local Hospital	Natural	Not Applicable
2007603	Police	310500	Roseville Police Department	Placer	White	Male	27	Process of Arrest	320	2007	04	Process of Arrest	Crime/Arrest Scene	Crime/Arrest Scene	Homicide Justified (Law Enforcement Staff)	Handgun
2007604	State	33065C	Ironwood State Prison	Riverside	White	Male	24	Sentenced	800	2007	04	CDC/CRC	Living	CDC/CRC	Accidental	Drug Overdose
2007605	State	99015C	CDCR/CBU/Out-of-State Correctional Facility	Out-of-State	Black	Male	49	Sentenced	802	2007	05	CDC/CRC	Not Applicable	CDC/CRC	Natural	Not Applicable
2007606	Police	194400	Manhattan Beach Police Department	Los Angeles	White	Male	52	Process of Arrest	200	2007	05	Process of Arrest	Crime/Arrest Scene	Local Hospital	Homicide Justified (Law Enforcement Staff)	Handgun
2007607	State	99015C	CDCR/CBU/Out-of-State Correctional Facility	Out-of-State	White	Male	59	Sentenced	110	2007	05	CDC/CRC	Not Applicable	CDC/CRC	Natural	Not Applicable
2007608	State	99015C	CDCR/CBU/Out-of-State Correctional Facility	Out-of-State	White	Male	61	Sentenced	110	2007	05	CDC/CRC	Not Applicable	CDC/CRC	Natural	Not Applicable
2007609	State	34015C	Folsom State Prison	Sacramento	Hispanic	Male	48	Sentenced	800	2007	06	CDC/CRC	Not Applicable	Local Hospital	Natural	Not Applicable
2007610	Police	301400	Newport Beach Police Department	Orange	White	Male	38	Process of Arrest	320	2007	06	Process of Arrest	Crime/Arrest Scene	Crime/Arrest Scene	Homicide Justified (Law Enforcement Staff)	Handgun
2007611	Police	197200	Torrance Police Department	Los Angeles	Black	Male	20	Process of Arrest	400	2007	07	Process of Arrest	Crime/Arrest Scene	Crime/Arrest Scene	Homicide Justified (Law Enforcement Staff)	Handgun
2007612	State	39015C	Deuel Vocational Institution	San Joaquin	White	Male	85	Sentenced	700	2007	07	CDC/CRC	Not Applicable	Local Hospital	Natural	Not Applicable
2007613	Police	130100	Brawley Police Department	Imperial	Hispanic	Male	37	Process of Arrest	300	2007	07	Process of Arrest	Crime/Arrest Scene	Crime/Arrest Scene	Homicide Justified (Law Enforcement Staff)	Handgun
2007614	Police	192400	Gardena Police Department	Los Angeles	Black	Male	24	Process of Arrest	200	2007	07	Process of Arrest	Crime/Arrest Scene	Local Hospital	Homicide Justified (Law Enforcement Staff)	Handgun
2007615	Sheriff	500000	Stanislaus County Sheriff's Department	Stanislaus	White	Male	43	Process of Arrest	400	2007	08	Process of Arrest	Crime/Arrest Scene	Local Hospital	Other	Other
2007616	State	39015C	Deuel Vocational Institution	San Joaquin	White	Male	28	Sentenced	410	2007	08	CDC/CRC	Not Applicable	Local Hospital	Natural	Not Applicable
2007617	Police	150200	Bakersfield Police Department	Kern	Hispanic	Male	24	Process of Arrest	382	2007	08	Process of Arrest	Crime/Arrest Scene	Crime/Arrest Scene	Homicide Justified (Law Enforcement Staff)	Handgun
2007618	Police	431600	Sunnyvale Department of Public Safety	Santa Clara	Hispanic	Male	32	Process of Arrest	100	2007	09	Process of Arrest	Crime/Arrest Scene	Crime/Arrest Scene	Homicide Justified (Law Enforcement Staff)	Handgun
2007619	State	39015C	Deuel Vocational Institution	San Joaquin	White	Male	67	Sentenced	700	2007	09	CDC/CRC	Living	CDC/CRC	Suicide	Drug Overdose
2007620	State	34015C	Folsom State Prison	Sacramento	Black	Male	41	Sentenced	100	2007	09	CDC/CRC	Common	Local Hospital	Homicide Willful (Other Inmate)	Hands,Feet,Fists
2007621	State	39015C	Deuel Vocational Institution	San Joaquin	Hispanic	Male	62	Sentenced	700	2007	10	CDC/CRC	Not Applicable	Local Hospital	Natural	Not Applicable
2007622	State	48045C	California State Prison, Solano	Solano	White	Male	68	Sentenced	700	2007	10	CDC/CRC	Not Applicable	Local Hospital	Natural	Not Applicable
2007623	State	28015M	Napa State Hospital	Napa	White	Female	45	Sentenced	822	2007	10	State Hospital	Not Applicable	State Hospital	Natural	Not Applicable
[truncated: 7,912 more rows]

## Sheet: Data Codes
DATA CODES - CUSTODY OFFENSE
	Offense		Code
Felony
	Willful Homicide		100, 103, 110, 120, 121
	Manslaughter - Non Vehicular		150, 151, 155
	Manslaughter - Vehicular		160
	Forcible Rape (2005-2013)		600, 610, 611, 620, 621, 630, 635
	Rape (2014-current)		600, 610, 611, 620, 621, 630, 635, 705, 710-714, 731-734, 791
	Robbery		200, 210, 220, 230, 240, 250
	Assault		300, 310, 320, 321, 323, 330, 341-345, 350-353, 360-365, 370-373, 380, 382-385, 390-393
	Kidnapping		880-884, 891
	Burglary		400, 410, 420, 425, 430, 440, 450
	Theft		500-505, 510, 511, 530, 531, 550-552, 572
	Motor Vehicle Theft		560, 561, 570, 571
	Forgery, Checks, Access Cards		580-585
	Narcotics		800-804
	Marijuana		810-813, 815, 828
	Dangerous Drugs		820-822, 825
	Other Drug Law Violations		805, 831-835, 851
	Lewd or Lascivious		700
	Unlawful Sexual Intercourse		640
	Other Sex Law Violations (2005-2013)		705, 710-714, 720, 730-734, 740, 750, 751, 760, 770, 775, 780, 781, 790-794
	Other Sex Law Violations (2014-current)		720, 730, 740, 750, 751, 760, 770, 775, 780, 781, 790, 792-794
	Weapons		840-845
	Drive Under the Influence		850, 854, 855
	Hit-and-Run		860
	Escape		870-875
	Bookmaking		890
	Arson		920-925, 927
	Felony Traffic		865
	Accessory		900
	Treason		905
	Abortion		910, 911
	Bigamy		930
	Bribery		940-946
	Extort		950, 960, 961
	Neglect		970, 971
	Perjury		980, 981
	Malicious Mischief		063, 064
	Gambling		075
	Other Felony		935, 985, 990-995, 998
	Federal Offense		090-092
	Outside Warrant - Felony		065
	Probation/Parole-Felony		093, 094
Misdemeanor
	Offense		Code
	Vehicular Manslaughter		166
	Assault and Battery		346, 366, 376, 377, 396-399
	Petty Theft		516, 517, 518
	Other Theft		506, 537, 556-558
	Checks, Access Cards		586, 587
	Marijuana		816, 819, 829
	Dangerous Drugs		826, 827
	Other Drug Law Violations		817, 818, 836-839, 857
	Indecent Exposure		766
	Annoying Children		646, 776, 777
	Obscene Matter		786, 787
	Lewd Conduct		026
	Prostitution		028
	Contributing Delinquency of Minor		726
	Drunk		046
	Liquor Laws		077, 078
	Disorderly Conduct		057
	Disturbing Peace		036, 056
	Vandalism		066
	Malicious Mischief		067
	Trespassing		068
	Weapons		846-849
	Drive Under the Influence		856, 858-859
	Hit-and-Run		867
	Selected Traffic		088, 089, 869
	Joy Riding		576
	Gambling		076
	Non-support		976
	Glue Sniffing		059
	CI/CO Ordinances		097
	Failure to Appear/Non-Traffic		098
	Burglary Tools		476478
	Other Sex Offenses		737, 738, 739
	Escape		876
	Arson - Misdemeanor		926, 929
	Burglary - Misdemeanor		406
	Highway		016
	Fail to Register		027
	Public Nuisance		058
	Contempt of Court		079
	Extort		966
	Neglect		977
	Perjury		986
	Other Misdemeanors		048-049, 096, 099, 746, 936
	Civil Drunk		047
	O/S Warrant-Misdemeanor		069
	Probation/Parole - Misdemeanor		017, 018
	Miscellaneous Traffic		086, 087
Status Offenses
	Offense		Code
	Truancy		001
	Runaway		002
	Curfew		003
	Incorrigible		007
	Other Status Offenses		004, 006, 009, 011
Unknown or Medical Assist			000
