# Supplementary material for: California’s Public Safety Realignment Act and prisoner mortality
Source: PLoS One. 2023 Apr 28;18(4):e0284609. doi: 10.1371/journal.pone.0284609 (PMC10146482; doi:10.1371/journal.pone.0284609)
Supplement: S1 Dataset — (ZIP) [file pone.0284609.s002.zip › S1_Dataset/bjs/mortality_counts/msp0114stt11.csv]

Bureau of Justice Statistics
File name: msp0114stt11.csv
Table 11. Number of state and federal prisoner deaths, by jurisdiction, 2001 and 2005–2014
Report title: Mortality in State Prisons, 2001-2014 - Statistical Tables, NCJ 250150
Data source: Bureau of Justice Statistics, Deaths in Custody Reporting Program,2001 and 2005–2014; National Prisoner Statistics, 2001 and 2005–2014; and Federal Bureau of Prisons, 2001 and 2005–2014.
Author: Margaret E. Noonan, BJS Statistician
Refer questions to: askbjs@usdoj.gov (202) 307-0765
Date of version: 12/15/2016
Table 11. Number of state and federal prisoner deaths, by jurisdiction, 2001 and 2005–2014
Jurisdiction		2001	2005	2006	2007	2008	2009	2010	2011	2012	2013	2014
Federal		303	388	328	368	399	376	387	387	350	400	444
States/a		2,869	3,168	3,233	3,389	3,450	3,417	3,234	3,353	3,357	3,479	3,483
	Alabama	87	66	61	54	75	80	66	104	86	107	102
	Alaska/b	8	4	6	10	14	7	13	12	11	8	12
	Arizona	64	78	72	61	77	85	85	86	87	95	99
	Arkansas	42	38	37	46	41	50	54	50	43	56	57
	California	287	366	424	395	369	395	414	388	368	366	317
	Colorado	42	54	31	42	38	49	48	37	48	40	35
	Connecticut/b	30	40	25	27	32	29	21	19	24	20	24
	Delaware/b	16	19	13	15	15	12	23	15	10	14	18
	Florida	182	244	261	249	291	278	275	297	324	305	346
	Georgia	93	122	103	143	128	125	112	123	103	122	120
	Hawaii/b	7	8	5	13	14	11	12	6	12	14	8
	Idaho	17	13	18	14	18	13	13	13	9	10	23
	Illinois	86	72	94	104	71	75	94	97	85	78	88
	Indiana	46	45	70	54	70	91	69	74	59	66	70
	Iowa	9	19	12	17	21	14	13	12	20	16	15
	Kansas	21	19	16	20	24	20	22	25	17	28	21
	Kentucky	36	43	46	46	68	57	42	60	55	40	44
	Louisiana	71	89	72	82	117	108	100	108	116	118	118
	Maine	6	0	6	1	2	4	3	5	2	3	7
	Maryland	70	57	61	57	69	56	40	41	46	58	43
	Massachusetts	29	37	39	39	29	29	39	33	42	39	45
	Michigan	114	140	138	117	99	148	93	119	124	124	121
	Minnesota	13	13	9	13	17	12	16	19	14	20	14
	Mississippi	36	61	58	77	54	52	52	47	41	68	50
	Missouri	57	68	66	78	87	81	88	74	71	92	97
	Montana	6	12	5	5	9	3	2	6	11	7	19
	Nebraska	7	8	8	12	6	11	12	17	11	16	13
	Nevada	27	28	23	39	35	35	41	34	37	35	44
	New Hampshire	2	8	6	6	5	9	4	10	5	8	5
	New Jersey	69	60	70	60	66	58	56	66	48	46	50
	New Mexico	11	18	13	22	29	21	16	16	14	17	24
	New York	175	170	131	148	133	142	124	117	115	142	123
	North Carolina	66	69	90	99	117	86	87	71	79	81	94
	North Dakota	3	1	1	0	0	0	1	1	3	1	0
	Ohio	115	121	106	123	101	120	116	111	126	124	111
	Oklahoma	51	74	80	98	88	79	60	85	79	87	107
	Oregon	24	37	40	36	31	34	39	40	26	30	31
	Pennsylvania	122	149	124	150	145	165	141	157	157	157	145
	Rhode Island/b	3	2	8	9	6	7	7	10	6	4	7
	South Carolina	69	75	65	72	83	49	70	55	58	66	66
	South Dakota	4	4	4	8	6	4	8	11	9	6	7
	Tennessee	51	76	84	73	74	69	74	59	84	82	83
	Texas	408	351	443	435	469	426	375	417	462	438	409
	Utah	5	8	7	7	11	17	13	12	15	23	23
	Vermont/b	3	6	7	1	3	3	5	0	2	8	6
	Virginia	71	84	78	103	86	87	94	99	86	82	90
	Washington	29	45	36	39	35	44	35	21	33	39	38
	West Virginia	17	10	13	19	19	18	20	23	24	26	24
	Wisconsin	48	29	45	43	44	42	25	48	46	43	58
	Wyoming	5	8	3	8	9	7	2	3	4	4	12
Note: Data may have been revised from previously published statistics. Excludes executions; for execution data, see Capital Punishment, 2013 - Statistical Tables (NCJ 248448, BJS web, December 2014). For findings for data years 2002 through 2004, see the Deaths in Custody Reporting Program page on the BJS website.
a/Includes nine prisoner deaths reported by the District of Columbia in 2001. As of December 30, 2001, sentenced felons from the District of Columbia were the responsibility of the Federal Bureau of Prisons.
b/Prisons and jails form one integrated system. Data include total jail and prison population.
Source: Bureau of Justice Statistics, Deaths in Custody Reporting Program, 2001 and 2005–2014; National Prisoner Statistics, 2001 and 2005–2014; and Federal Bureau of Prisons, 2001 and 2005–2014.
