# Supplementary material for: California’s Public Safety Realignment Act and prisoner mortality
Source: PLoS One. 2023 Apr 28;18(4):e0284609. doi: 10.1371/journal.pone.0284609 (PMC10146482; doi:10.1371/journal.pone.0284609)
Supplement: S1 Dataset — (ZIP) [file pone.0284609.s002.zip › S1_Dataset/bjs/mortality_counts/msfp0116stt11.csv]

Bureau of Justice Statistics
Filename: msfp0116stt11.csv
Table 11. Number of prisoner deaths in state and federal facilities, 2001 and 2006-2016
Report title: Mortality in State and Federal Prisons, 2001-2016 � Statistical Tables NCJ 251920
Data Source: Bureau of Justice Statistics, Mortality in Correctional Institutions, 2001 and 2006-2016; and Federal Bureau of Prisons, 2001 and 2006-2016.
Authors: E. Ann Carson, Ph.D., BJS Statistician, and Mary P. Cowhig, former BJS Statistician
Refer questions to: askbjs@usdoj.gov 202-307-0765
Date of version: 2/12/2020
Table 11. Number of prisoner deaths in state and federal facilities, 2001 and 2006-2016
State/Federal		2001	2006	2007	2008	2009	2010	2011	2012	2013	2014	2015	2016
Federal/a		301	328	368	399	376	387	387	350	400	444	455	388
State/b		2,869	3,233	3,389	3,452	3,417	3,233	3,351	3,357	3,479	3,483	3,682	3,729
	Alabama	87	61	54	75	80	66	104	86	107	102	112	118
	Alaska/c	8	6	10	14	7	13	12	11	8	12	15	10
	Arizona	64	72	61	77	85	85	86	87	95	99	105	126
	Arkansas	42	37	46	41	50	54	50	43	56	57	54	71
	California	287	424	395	371	395	414	388	368	366	317	353	334
	Colorado	42	31	42	38	49	48	37	48	40	35	51	57
	Connecticut/d	30	25	27	32	29	21	19	24	20	24	23	17
	Delaware/d	16	13	15	15	12	23	15	10	14	18	17	14
	Florida	182	261	249	291	278	275	297	324	305	346	354	356
	Georgia	93	103	143	128	125	112	121	103	122	120	130	132
	Hawaii/d	7	5	13	14	11	12	6	12	14	8	4	9
	Idaho	17	18	14	18	13	13	13	9	10	23	18	16
	Illinois	86	94	104	71	75	94	97	85	78	88	120	90
	Indiana	46	70	54	70	91	69	74	59	66	70	85	70
	Iowa	9	12	17	21	14	13	12	20	16	15	19	29
	Kansas	21	16	20	24	20	22	25	17	28	21	25	35
	Kentucky	36	46	46	68	57	42	60	55	40	44	60	42
	Louisiana	71	72	82	117	108	100	108	116	118	118	113	123
	Maine	6	6	1	2	4	3	5	2	3	7	5	5
	Maryland	70	61	57	69	56	40	41	46	58	43	62	49
	Massachusetts	29	39	39	29	29	39	33	42	39	45	34	34
	Michigan	114	138	117	99	148	93	119	124	124	121	118	106
	Minnesota	13	9	13	17	12	16	19	14	20	14	11	18
	Mississippi	36	58	77	54	52	52	47	41	68	50	45	65
	Missouri	57	66	78	87	81	88	74	71	92	97	106	99
	Montana	6	5	5	9	3	2	6	11	7	19	13	16
	Nebraska	7	8	12	6	11	12	17	11	16	13	17	9
	Nevada	27	23	39	35	35	41	34	37	35	44	47	43
	New Hampshire	2	6	6	5	9	4	10	5	8	5	8	9
	New Jersey	69	70	60	66	58	56	66	48	46	50	52	49
	New Mexico	11	13	22	29	21	16	16	14	17	24	19	16
	New York	175	131	148	133	142	124	117	115	142	123	115	147
	North Carolina	66	90	99	117	86	87	71	79	81	94	90	127
	North Dakota	3	1	0	0	0	1	1	3	1	0	0	4
	Ohio	115	106	123	101	120	116	111	126	124	111	138	133
	Oklahoma	51	80	98	88	79	60	85	79	87	107	107	93
	Oregon	24	40	36	31	34	39	40	26	30	31	37	47
	Pennsylvania	122	124	150	145	165	141	157	157	157	145	167	171
	Rhode Island/d	3	8	9	6	7	7	10	6	4	7	5	2
	South Carolina	69	65	72	83	49	70	55	58	66	66	76	79
	South Dakota	4	4	8	6	4	8	11	9	6	7	7	5
	Tennessee	51	84	73	74	69	74	59	84	82	83	94	102
	Texas	408	443	435	469	426	375	417	462	438	409	418	403
	Utah	5	7	7	11	17	13	12	15	23	23	16	21
	Vermont/d	3	7	1	3	3	5	0	2	8	6	4	7
	Virginia	71	78	103	86	87	93	99	86	82	90	90	90
	Washington	29	36	39	35	44	35	21	33	39	38	42	28
	West Virginia	17	13	19	19	18	20	23	24	26	24	28	26
	Wisconsin	48	45	43	44	42	25	48	46	43	58	46	66
	Wyoming	5	3	8	9	7	2	3	4	4	12	7	11
Note: Data may have been revised from previously published statistics. Details may not sum to totals due to missing data. Excludes executions. For execution data, see Capital Punishment, 2016 � Statistical Brief (NCJ 251430, BJS, April 2018). For data from 2002 to 2006, see the Mortality in Correctional Institutions page on the BJS website.
a/Excludes deaths in private federal facilities.
b/Includes deaths in private state facilities. Includes nine prisoner deaths reported by the District of Columbia in 2001. As of December 30, 2001, sentenced felons from the District of Columbia were the responsibility of the Federal Bureau of Prisons.
c/Prisons and jails form one integrated system. Counts include deaths only in state-operated prisons and jails and exclude deaths in 14 locally operated jails.
d/Prisons and jails form one integrated system. Data include total jail and prison population.
Source: Bureau of Justice Statistics, Mortality in Correctional Institutions, 2001 and 2006-2016; and Federal Bureau of Prisons, 2001 and 2006-2016.
