# Supplementary material for: California’s Public Safety Realignment Act and prisoner mortality
Source: PLoS One. 2023 Apr 28;18(4):e0284609. doi: 10.1371/journal.pone.0284609 (PMC10146482; doi:10.1371/journal.pone.0284609)
Supplement: S1 Dataset — (ZIP) [file pone.0284609.s002.zip › S1_Dataset/bjs/mortality_counts/mljsp0013stt25.csv]

Bureau of Justice Statistics
Filename: mljsp0013stt25.csv
Table 25. Number of state and federal prisoner deaths, by location, 2001–2013
Report title: Mortality in Local Jails and State Prisons, 2000–2013 - Statistical Tables NCJ 248756
Data source(s): Deaths in Custody Reporting Program
Author(s): Margaret E. Noonan, BJS; Harley Rohloff and Scott Ginder, RTI International
Refer questions to: askbjs@usdoj.gov (202) 307-0765
Date of version: 8/04/2015
Table 25. Number of state and federal prisoner deaths, by location, 2001–2013
Location		2001	2002	2003	2004	2005	2006	2007	2008	2009	2010	2011	2012	2013
Federal		301	335	346	333	388	328	368	399	376	387	387	350	400
State/a		2,869	2,933	3,152	3,123	3,168	3,233	3,389	3,450	3,417	3,234	3,353	3,357	3,479
	Alabama	87	85	92	65	66	61	54	75	80	66	104	86	107
	Alaska/b	8	14	4	8	4	6	10	14	7	13	12	11	8
	Arizona	64	72	84	66	78	72	61	77	85	85	86	87	95
	Arkansas	42	31	39	34	38	37	46	41	50	54	50	43	56
	California	287	337	333	348	366	424	395	369	395	414	388	368	366
	Colorado	42	51	47	39	54	31	42	38	49	48	37	48	40
	Connecticut/b	30	30	36	33	40	25	27	32	29	21	19	24	20
	Delaware/b	16	15	19	13	19	13	15	15	12	23	15	10	14
	Florida	182	183	221	226	244	261	249	291	278	275	297	324	305
	Georgia	93	102	126	90	122	103	143	128	125	112	123	103	122
	Hawaii/b	7	13	8	8	8	5	13	14	11	12	6	12	14
	Idaho	17	9	12	12	13	18	14	18	13	13	13	9	10
	Illinois	86	72	80	97	72	94	104	71	75	94	97	85	78
	Indiana	46	49	56	56	45	70	54	70	91	69	74	59	66
	Iowa	9	11	13	15	19	12	17	21	14	13	12	20	16
	Kansas	21	22	32	30	19	16	20	24	20	22	25	17	28
	Kentucky	36	41	45	42	43	46	46	68	57	42	60	55	40
	Louisiana	71	78	70	94	89	72	82	117	108	100	108	116	118
	Maine	6	7	2	4	0	6	1	2	4	3	5	2	3
	Maryland	70	71	67	78	57	61	57	69	56	40	41	46	58
	Massachusetts	29	20	30	25	37	39	39	29	29	39	33	42	39
	Michigan	114	113	127	138	140	138	117	99	148	93	119	124	124
	Minnesota	13	15	13	6	13	9	13	17	12	16	19	14	20
	Mississippi	36	33	58	51	61	58	77	54	52	52	47	41	68
	Missouri	57	65	65	77	68	66	78	87	81	88	74	71	92
	Montana	6	5	12	12	12	5	5	9	3	2	6	11	7
	Nebraska	7	8	7	7	8	8	12	6	11	12	17	11	16
	Nevada	27	25	24	31	28	23	39	35	35	41	34	37	35
	New Hampshire	2	9	6	6	8	6	6	5	9	4	10	5	8
	New Jersey	69	60	47	57	60	70	60	66	58	56	66	48	46
	New Mexico	11	15	11	16	18	13	22	29	21	16	16	14	17
	New York	175	185	198	153	170	131	148	133	142	124	117	115	142
	North Carolina	66	59	74	94	69	90	99	117	86	87	71	79	81
	North Dakota	3	1	1	1	1	1	0	0	0	1	1	3	1
	Ohio	115	113	91	126	121	106	123	101	120	116	111	126	124
	Oklahoma	51	64	71	53	74	80	98	88	79	60	85	79	87
	Oregon	24	33	25	34	37	40	36	31	34	39	40	26	30
	Pennsylvania	122	126	147	161	149	124	150	145	165	141	157	157	157
	Rhode Island/b	3	8	8	7	2	8	9	6	7	7	10	6	4
	South Carolina	69	45	63	50	75	65	72	83	49	70	55	58	66
	South Dakota	4	11	11	5	4	4	8	6	4	8	11	9	6
	Tennessee	51	61	97	71	76	84	73	74	69	74	59	84	82
	Texas	408	396	383	395	351	443	435	469	426	375	417	462	438
	Utah	5	9	10	11	8	7	7	11	17	13	12	15	23
	Vermont/b	3	2	5	1	6	7	1	3	3	5	0	2	8
	Virginia	71	69	93	86	84	78	103	86	87	94	99	86	82
	Washington	29	30	31	36	45	36	39	35	44	35	21	33	39
	West Virginia	17	8	15	13	10	13	19	19	18	20	23	24	26
	Wisconsin	48	49	41	40	29	45	43	44	42	25	48	46	43
	Wyoming	5	3	2	2	8	3	8	9	7	2	3	4	4
Note: Data may have been revised from previously published statistics. Excludes executions; for execution data, see Capital Punishment, 2013 - Statistical Tables
(NCJ 248448, BJS web, December 2014).
a/Includes 9 prisoner deaths reported by the District of Columbia in 2001. As of December 30, 2001, sentenced felons from the District of Columbia were the responsibility of the Federal Bureau of Prisons.
b/Prisons and jails form one integrated system. Data include total jail and prison population.
Sources: Bureau of Justice Statistics, Deaths in Custody Reporting Program, 2001–2013; National Prisoner Statistics, 2001–2006; and Federal Bureau of Prisons, 2007–2013.
