# Supplementary material for: California’s Public Safety Realignment Act and prisoner mortality
Source: PLoS One. 2023 Apr 28;18(4):e0284609. doi: 10.1371/journal.pone.0284609 (PMC10146482; doi:10.1371/journal.pone.0284609)
Supplement: S1 Dataset — (ZIP) [file pone.0284609.s002.zip › S1_Dataset/bjs/mortality_rates/msp0114stt12.csv]

Bureau of Justice Statistics
File name: msp0114stt12.csv
Table 12. Mortality rate per 100,000 state and federal prisoners, by jurisdiction, 2001 and 2005–2014
Report title: Mortality in State Prisons, 2001-2014 - Statistical Tables, NCJ 250150
Data source: Bureau of Justice Statistics, Deaths in Custody Reporting Program, 2001 and 2005–2014; National Prisoner Statistics, 2001 and 2005–2014; and Federal Bureau of Prisons, 2001 and 2005–2014.
Author: Margaret E. Noonan, BJS Statistician
Refer questions to: askbjs@usdoj.gov (202) 307-0765
Date of version: 12/15/2016
Table 12. Mortality rate per 100,000 state and federal prisoners, by jurisdiction, 2001 and 2005–2014
Jurisdiction		2001		2005		2006		2007		2008		2009		2010		2011		2012		2013		2014
Federal		220		244		201		222		241		220		224		220		198		230		262
States/a		242		253		249		256		260		258		245		260		265		273		275
	Alabama	352		271		253		214		296		294		241		388		321		399		390
	Alaska/b	175	!	83	!	119	!	194	!	280		128	!	242		193		174	!	157	!	230
	Arizona	231		234		201		162		195		210		212		215		217		232		235
	Arkansas	366		305		288		347		312		375		380		355		306		392		374
	California	183		218		246		230		216		234		254		263		277		272		236
	Colorado	243		256		141		185		164		216		211		169		236		198		171
	Connecticut/b	171		223		132		139		161		153		113		106		140		115		143
	Delaware/b	234		280		185		211		216		182		361		229		149	!	206		267
	Florida	251		282		289		262		291		274		269		294		325		302		343
	Georgia	202		250		195		264		243		233		212		233		187		227		228
	Hawaii/b	137	!	139	!	91	!	238		257		227	!	227		110	!	227		271		148	!
	Idaho	323		208		270		198		256		181		180		174		117	!	139	!	307
	Illinois	194		160		208		230		156		166		194		200		172		160		182
	Indiana	234		198		281		215		265		340		253		270		210		232		249
	Iowa	113	!	217		136		196		241		157		137		132		229		184		170
	Kansas	245		209		181		229		281		231		243		268		179		291		218
	Kentucky	336		289		295		299		446		380		290		429		423		329		363
	Louisiana	361		459		346		401		561		543		526		573		624		628		631
	Maine	358	!	0		288	!	47	!	98	!	193	!	154	!	253	!	101	!	145	!	318	!
	Maryland	295		253		269		246		298		254		175		178		211		267		202
	Massachusetts	284		358		362		352		260		260		349		288		377		367		431
	Michigan	233		283		268		233		203		325		211		277		284		284		279
	Minnesota	203		149		102	!	141		188		126		170		204		149		213		146
	Mississippi	238		379		354		441		302		302		316		305		260		436		383
	Missouri	199		224		219		262		289		265		288		239		228		292		304
	Montana	215	!	425		170	!	172	!	309	!	97	!	64	!	192	!	355	!	224	!	609
	Nebraska	179	!	182	!	182	!	273		134	!	245	!	260		365		233	!	319		249
	Nevada	274		240		180		293		272		278		336		280		294		274		347
	New Hampshire	83	!	330	!	224	!	217	!	175	!	309	!	153	!	413	!	195	!	281	!	184	!
	New Jersey	265		234		274		237		266		241		229		279		208		207		234
	New Mexico	194	!	274		196		342		459		319		240		239		211		251		345
	New York	259		270		206		236		221		243		220		212		213		266		235
	North Carolina	205		188		239		259		293		214		215		179		211		218		252
	North Dakota	276	!	76	!	75	!	0		0		0		71	!	72	!	212	!	64	!	0
	Ohio	256		268		219		247		198		236		224		218		248		240		215
	Oklahoma	235		323		350		412		372		328		248		358		324		343		404
	Oregon	219		287		303		269		229		248		281		291		184		205		214
	Pennsylvania	324		355		282		329		298		327		293		316		313		314		295
	Rhode Island/b	89	!	59	!	215	!	240	!	160	!	205	!	222	!	330	!	197	!	126	!	223	!
	South Carolina	318		334		283		305		350		207		304		246		265		306		315
	South Dakota	143	!	120	!	121	!	244	!	179	!	118	!	236	!	309	!	250	!	166	!	200	!
	Tennessee	292		394		435		379		382		346		369		298		424		395		399
	Texas	275		223		279		274		295		269		234		261		298		282		265
	Utah	121	!	158	!	139	!	136	!	214	!	324		239		227		283		427		433
	Vermont/b	214	!	289	!	316	!	47	!	142	!	135	!	241	!	0		98	!	385	!	303	!
	Virginia	226		273		253		312		264		281		295		324		289		273		300
	Washington	190		268		214		231		204		255		206		123		195		220		221
	West Virginia	500		248	!	298		387		388		356		394		447		450		456		409
	Wisconsin	231		132		199		188		197		189		113		214		205		192		257
	Wyoming	336	!	382	!	147	!	415	!	528	!	402	!	96	!	139	!	183	!	175	!	507	!
Note: Data may have been revised from previously published statistics. Mortality rates are based on a 1-day inmate custody count. See Methodology for details. Mortality rates are not directly comparable between states because rates are not adjusted. Excludes executions; for execution data, see Capital Punishment, 2013 - Statistical Tables (NCJ 248448, BJS web, December 2014). For findings for dat…
! Interpret with caution. Too few cases to provide a reliable rate.
a/Includes nine prisoner deaths reported by the District of Columbia in 2001. As of December 31, 2001, sentenced felons from the District of Columbia were the responsibility of the Federal Bureau of Prisons.
b/Prisons and jails form one integrated system. Data include total jail and prison population.
Source: Bureau of Justice Statistics, Deaths in Custody Reporting Program, 2001 and 2005–2014; National Prisoner Statistics, 2001 and 2005–2014; and Federal Bureau of Prisons, 2001 and 2005–2014.
