# Supplementary material for: California’s Public Safety Realignment Act and prisoner mortality
Source: PLoS One. 2023 Apr 28;18(4):e0284609. doi: 10.1371/journal.pone.0284609 (PMC10146482; doi:10.1371/journal.pone.0284609)
Supplement: S1 Dataset — (ZIP) [file pone.0284609.s002.zip › S1_Dataset/bjs/mortality_rates/msfp0116stt12.csv]

Bureau of Justice Statistics
Filename: msfp0116stt12.csv
Table 12. Mortality rate per 100,000 state and federal prisoners, 2001 and 2006-2016
Report title: Mortality in State and Federal Prisons, 2001-2016 � Statistical Tables NCJ 251920
Data Source: Bureau of Justice Statistics, Mortality in Correctional Institutions, 2001 and 2006-2016, and National Prisoner Statistics, 2001 and 2006-2016; and Federal Bureau of Prisons, 2001 and 2006-2016.
Authors: E. Ann Carson, Ph.D., BJS Statistician, and Mary P. Cowhig, former BJS Statistician
Refer questions to: askbjs@usdoj.gov 202-307-0765
Date of version: 2/12/2020
Table 12. Mortality rate per 100,000 state and federal prisoners, 2001 and 2006-2016
State/Federal		2001		2006		2007		2008		2009		2010		2011		2012		2013		2014		2015		2016
Federal/a		220		201		222		241		220		224		220		198		230		262		283		252
State/b		242		249		258		261		259		246		260		265		274		274		296		303
	Alabama	352		253		214		296		294		241		388		321		399		390		444		497
	Alaska/c	175	!	119	!	194	!	280		128	!	242		193		174	!	157	!	190		286		228	!
	Arizona	231		201		162		195		210		212		215		217		232		235		249		298
	Arkansas	366		288		347		312		375		380		355		306		392		374		342		448
	California	183		246		230		217		234		254		263		277		272		236		276		258
	Colorado	243		141		185		164		216		211		169		236		198		171		256		293
	Connecticut/d	171		132		139		161		153		113		106		140		115		143		144		113
	Delaware/d	234		185		211		216		182		361		229		149	!	206		267		264		221
	Florida	251		289		262		291		274		269		294		325		302		343		356		363
	Georgia	202		195		264		243		233		212		229		187		227		228		250		247
	Hawaii/d	137	!	91	!	238		257		227	!	227		110	!	227		271		148	!	74	!	174	!
	Idaho	323		270		198		256		181		180		174		117	!	139	!	307		249		222
	Illinois	194		208		230		156		166		194		200		172		160		182		260		206
	Indiana	234		281		215		265		340		253		270		210		232		215		320		278
	Iowa	113	!	136		196		241		157		137		132		229		184		170		214		320
	Kansas	245		181		229		281		231		243		268		179		291		220		262		363
	Kentucky	336		295		299		446		380		290		429		423		329		363		502		354
	Louisiana/e	361		346		401		561		543		526		573		624		628		631		613		817
	Maine	358	!	288	!	47	!	98	!	193	!	154	!	253	!	101	!	145	!	318	!	228	!	212	!
	Maryland	295		269		246		298		254		175		178		211		267		202		296		242
	Massachusetts	284		362		352		260		260		349		288		377		367		431		358		376
	Michigan	233		268		233		203		325		211		277		284		284		279		277		258
	Minnesota	203		102	!	141		188		126		170		204		149		213		146		115	!	189
	Mississippi	238		354		441		302		302		316		305		260		436		383		322		474
	Missouri	199		219		262		289		265		288		239		228		292		304		328		305
	Montana	215	!	170	!	172	!	309	!	97	!	64	!	192	!	355	!	224	!	609		409		500
	Nebraska	179	!	182	!	273		134	!	245	!	260		365		233	!	319		249		331		174	!
	Nevada	274		180		293		272		278		336		280		294		274		347		355		309
	New Hampshire	83	!	224	!	217	!	175	!	309	!	153	!	413	!	195	!	305	!	184	!	301	!	346	!
	New Jersey	265		274		237		266		241		229		279		208		207		234		256		252
	New Mexico	194	!	196		342		459		319		240		239		211		251		345		267		229
	New York	259		206		236		221		243		220		212		213		266		235		223		290
	North Carolina	205		239		259		293		214		215		179		211		218		252		244		353
	North Dakota	276	!	75	!	0		0		0		71	!	72	!	212	!	63	!	0		0		244	!
	Ohio	256		219		247		198		236		224		218		248		240		215		264		255
	Oklahoma	235		350		412		372		328		248		358		324		343		404		392		353
	Oregon	219		303		269		229		248		281		291		184		205		214		252		322
	Pennsylvania	324		282		329		298		327		293		316		313		314		295		342		354
	Rhode Island/d	89	!	215	!	240	!	160	!	205	!	222	!	330	!	197	!	126	!	223	!	168	!	69	!
	South Carolina	318		283		305		350		207		304		246		265		306		315		372		388
	South Dakota	143	!	121	!	244	!	179	!	118	!	236	!	309	!	250	!	166	!	200	!	198	!	133	!
	Tennessee	292		435		379		382		346		369		298		424		395		399		475		474
	Texas	275		279		274		295		269		234		261		298		282		265		274		266
	Utah	121	!	139	!	136	!	214	!	324		239		227		283		427		433		331		466
	Vermont/d	214	!	316	!	47	!	142	!	135	!	241	!	0		98	!	385	!	303	!	229	!	403	!
	Virginia	226		253		312		264		281		291		324		289		273		300		296		301
	Washington	190		214		231		204		255		206		123		195		220		221		244		163
	West Virginia	500		298		387		388		356		394		447		450		456		409		473		441
	Wisconsin	231		199		188		197		189		113		214		205		192		257		201		285
	Wyoming	336	!	147	!	415	!	528	!	402	!	96	!	139	!	183	!	175	!	507		292	!	468	!
Note: Data may have been revised from previously published statistics. Mortality rates are based on the annual number of deaths and a one-day custody population on December 31. See Methodology. Mortality rates are not adjusted for demographic differences among states. Excludes executions. For execution data, see Capital Punishment, 2016 � Statistical Brief (NCJ 251430, BJS, April 2018). For data …
! Interpret with caution. Estimate is based on 10 or fewer cases, or coefficient of variation is greater than 50%.
a/Excludes deaths in private federal facilities.
b/Includes deaths in private state facilities. Includes nine prisoner deaths reported by the District of Columbia in 2001. As of December 30, 2001, sentenced felons from the District of Columbia were the responsibility of the Federal Bureau of Prisons.
c/Prisons and jails form one integrated system. Counts include deaths only in state-operated prisons and jails and exclude deaths in 14 locally operated jails.
d/Prisons and jails form one integrated system. Data include total jail and prison population.
e/In 2016, Louisiana held 57.8% of its prison population in local jails. Since the calculation of mortality rates is based on the custody populations, which exclude prisoners held in local jails, the mortality rates for Louisiana prisoners will be high, because the prisoners held in jails are generally healthier according to the Louisiana Department of Corrections.
Source: Bureau of Justice Statistics, Mortality in Correctional Institutions, 2001 and 2006-2016, and National Prisoner Statistics, 2001 and 2006-2016; and Federal Bureau of Prisons, 2001 and 2006-2016.
