# Supplementary material for: California’s Public Safety Realignment Act and prisoner mortality
Source: PLoS One. 2023 Apr 28;18(4):e0284609. doi: 10.1371/journal.pone.0284609 (PMC10146482; doi:10.1371/journal.pone.0284609)
Supplement: S1 Dataset — (ZIP) [file pone.0284609.s002.zip › S1_Dataset/bjs/mortality_rates/mljsp0013stt26.csv]

Bureau of Justice Statistics
Filename: mljsp0013stt26.csv
Table 26. Mortality rate per 100,000 state and federal prisoners, by location, 2001–2013
Report title: Mortality in Local Jails and State Prisons, 2000–2013 - Statistical Tables NCJ 248756
Data source(s): Deaths in Custody Reporting Program
Author(s): Margaret E. Noonan, BJS; Harley Rohloff and Scott Ginder, RTI International
Refer questions to: askbjs@usdoj.gov (202) 307-0765
Date of version: 8/04/2015
Table 26. Mortality rate per 100,000 state and federal prisoners, by location, 2001–2013
Location		2001		2002		2003		2004		2005		2006		2007		2008		2009		2010		2011		2012		2013
Federal		221		232		227		208		244		201		222		241		220		224		220		198		230
State/a		243		243		257		251		251		249		258		260		259		246		260		265		274
	Alabama	352		339		333		254		271		253		214		296		294		241		388		321		399
	Alaska/b	175	!	322		89	!	176	!	83	!	119	!	194	!	280		128	!	242		193		174	!	157	!
	Arizona	231		245		270		204		234		201		162		195		210		212		215		217		232
	Arkansas	366		262		323		270		305		288		347		312		375		380		355		306		392
	California	183		211		206		212		218		246		230		216		234		254		263		277		272
	Colorado	243		274		242		198		256		141		185		164		216		211		169		236		198
	Connecticut/b	171		160		200		183		223		132		139		161		153		113		106		140		115
	Delaware/b	234		226		287		193		280		185		211		216		182		361		229		149	!	206
	Florida	251		243		278		272		282		289		262		291		274		269		294		325		302
	Georgia	202		215		267		176		250		195		264		243		233		212		233		187		227
	Hawaii/b	137	!	256		145	!	144	!	139	!	91	!	238		257		227	!	227		110	!	227		271
	Idaho	323		165	!	216		208		208		270		198		256		181		180		174		117	!	139	!
	Illinois	194		169		184		220		160		208		230		156		166		194		200		172		160
	Indiana	234		241		262		255		198		281		215		265		340		253		270		210		232
	Iowa	113	!	131	!	152		176		217		136		196		241		157		137		132		229		184
	Kansas	245		245		349		334		209		181		229		281		231		243		268		179		291
	Kentucky	336		354		386		315		289		295		299		446		380		290		429		423		329
	Louisiana	361		390		359		483		459		346		401		561		543		526		573		624		628
	Maine	358	!	377	!	101	!	199	!	0		288	!	47	!	98	!	193	!	154	!	253	!	101	!	145	!
	Maryland	295		294		282		335		253		269		246		298		254		175		178		211		267
	Massachusetts	284		202		305		254		358		362		352		260		260		349		288		377		367
	Michigan	233		223		257		283		283		268		233		203		325		211		277		284		284
	Minnesota	203		219		172		75	!	149		102	!	141		188		126		170		204		149		213
	Mississippi	238		215		366		312		379		354		441		302		302		316		305		260		436
	Missouri	199		218		218		251		224		219		262		289		265		288		239		228		292
	Montana	215	!	174	!	393		444		425		170	!	172	!	309	!	97	!	64	!	192	!	355	!	224	!
	Nebraska	179	!	198	!	172	!	169	!	182	!	182	!	273		134	!	245	!	260		365		233	!	319
	Nevada	274		248		227		281		240		180		293		272		278		336		280		294		274
	New Hampshire	83	!	364	!	247	!	246	!	330	!	224	!	217	!	175	!	309	!	153	!	413	!	195	!	281	!
	New Jersey	265		228		183		224		234		274		237		266		241		229		279		208		207
	New Mexico	194	!	250		177	!	250		274		196		342		459		319		240		239		211		251
	New York	259		276		303		239		270		206		236		221		243		220		212		213		266
	North Carolina	205		179		218		264		188		239		259		293		214		215		179		211		218
	North Dakota	276	!	90	!	91	!	88	!	76	!	75	!	0		0		0		71	!	72	!	212	!	64	!
	Ohio	256		250		205		285		268		219		247		198		236		224		218		248		240
	Oklahoma	235		291		313		234		323		350		412		372		328		248		358		324		343
	Oregon	219		283		205		269		287		303		269		229		248		281		291		184		205
	Pennsylvania	324		317		360		397		355		282		329		298		327		293		316		313		312
	Rhode Island/b	89	!	230	!	224	!	221	!	59	!	215	!	240	!	160	!	205	!	222	!	330	!	197	!	126	!
	South Carolina	318		197		275		221		334		283		305		350		207		304		246		265		306
	South Dakota	143	!	374	!	364	!	164	!	120	!	121	!	244	!	179	!	118	!	236	!	309	!	250	!	166	!
	Tennessee	292		333		507		367		394		435		379		382		346		369		298		424		395
	Texas	275		260		250		252		223		279		274		295		269		234		261		298		282
	Utah	121	!	210	!	216	!	233	!	158	!	139	!	136	!	214	!	324		239		227		283		427
	Vermont/b	214	!	147	!	335	!	51	!	289	!	316	!	47	!	142	!	135	!	241	!	0		98	!	385	!
	Virginia	226		223		301		277		273		253		312		264		281		295		324		289		273
	Washington	190		184		191		218		268		214		231		204		255		206		123		195		220
	West Virginia	500		224	!	396		326		248	!	298		387		388		356		394		447		450		456
	Wisconsin	231		226		185		181		132		199		188		197		189		113		214		205		192
	Wyoming	336	!	183	!	123	!	113	!	382	!	147	!	415	!	528	!	402	!	96	!	139	!	183	!	175	!
Note: Data may have been revised from previously published statistics. Mortality rates are not directly comparable between states because rates are not adjusted. Excludes executions; for execution data, see Capital Punishment, 2013 - Statistical Tables (NCJ 248448, BJS web, December 2014).
! Interpret with caution; too few cases to provide a reliable rate. See Methodology.
a/Includes 9 prisoner deaths reported by the District of Columbia in 2001. As of December 31, 2001, sentenced felons from the District of Columbia were the responsibility of the Federal Bureau of Prisons.
b/Prisons and jails form one integrated system. Data include total jail and prison population.
Sources: Bureau of Justice Statistics, Deaths in Custody Reporting Program, 2001–2013; National Prisoner Statistics, 2001–2006; and Federal Bureau of Prisons, 2007–2013.
