# Supplementary material for: California’s Public Safety Realignment Act and prisoner mortality
Source: PLoS One. 2023 Apr 28;18(4):e0284609. doi: 10.1371/journal.pone.0284609 (PMC10146482; doi:10.1371/journal.pone.0284609)
Supplement: S1 Dataset — (ZIP) [file pone.0284609.s002.zip › S1_Dataset/bjs/nps/NPS_Report_custody_sentenced_gt_1y.csv]

Bureau of Justice Statistics (www.bjs.gov)
Tool Title: Corrections Statistical Analysis Tool (CSAT) - Prisoners (https://www.bjs.gov/nps)
Data source: National Prisoner Statistics (https://www.bjs.gov/index.cfm?ty=dcdetail&iid=269)
Refer questions to: askbjs@usdoj.gov or (202) 307-0765
Count of custody population - sentences greater than 1 year
Jurisdiction		2000	2001	2002	2003	2004	2005	2006	2007	2008	2009	2010	2011	2012	2013	2014	2015
National Statistics (U.S. Total)/1/2/3/4/5/6/7/8/9/10/11/12/13/14/15/16/17/18/19/20/21/22/23/24/25/26/27/28/29/30/31/32/33/34/35/36/37/38/39/40/41/42/43/44/45/46/47/48/49/50/51/52/53/54/55/56/57/58/59/60/61/62/63/64/65/66/67/68/69/70/71/72/73/74/75/76/77/78/79/80/81/82/83/84/85/86/87/88/89/90/91/92/93/94/95/96/97/98/99/100/101/102/103/104/105/106/107/108/109/110/111/112/113/114/115/116/117/118/11…		1194594	1205615	1239920	1260648	1284463	1302773	1330591	1347539	1354807	1349786	1348548	1323119	1297242	1309159	1305144	1281468
Alabama/1		22706	24236	24709	25290	24775	23570	23731	24579	24925	25776	25797	25766	25759	25755	25236	24384
Alaska/2/3/4/5/6/7/8/9/10/11/12/13/14		1171	1258	1592	1565	1529	1619	1633	1817	1800	1527	1662	1917	1988	2197	2061	2249
Arizona/15/16/17/18/19/20/21/22/23/24		25412	26463	28008	27415	26971	26919	28906	28191	29201	29962	33369	32202	32289	32961	33577	34336
Arkansas/25		11091	11412	11794	12014	12523	12411	12796	13271	13098	13293	14153	14058	14012	14262	15230	15756
California/26/27/28		158117	155037	157754	160011	162352	166389	170765	170129	170020	167711	162006	147051	132624	134339	134062	127444
Colorado/29/30/31/32/33/34/35/36/37/38		14655	14888	16184	16437	16836	17024	17196	17788	17937	17768	18254	17559	16389	16286	16687	15972
Connecticut/2/13/39/40/41/42/43/44		11812	11977	12652	12288	12281	12115	12688	13371	13092	12323	12245	11617	11106	11473	11335	11002
Delaware/2/13/41/43/45/46/47		3679	3959	3580	4026	3999	3898	4118	4137	4000	3913	3907	3955	4086	4060	4084	4135
District of Columbia/2/48/49/50/51/52/53		2169	0	0	0	0	0	0	0	0	0	0	0	0	0	0	0
Florida/54/55/56/57/58/59/60		71318	72404	75204	79585	83162	86557	83932	86418	90720	91561	90274	89034	88134	89139	88478	86998
Georgia/21/54/55/61/62/63/64/65		44141	45904	47424	47200	51089	48741	52781	54232	52705	47149	46077	45547	46025	45335	44386	43601
Hawaii/2/13/40/41/43/66/67		2196	2274	2364	2558	2358	2356	2249	2061	2083	1861	1866	1977	2071	2075	2126	2298
Idaho		3807	3922	4185	4291	4495	4653	4740	5086	4919	5118	4999	5138	4990	4474	6789	6032
Illinois/68/69/70/71/72/73/74/75/76/77/78		45281	44348	42693	43418	44054	44919	45106	45215	45474	45161	48418	48427	49348	48653	48278	46240
Indiana		17903	18648	19437	20631	21274	22606	23581	23436	23733	24252	24441	24436	23775	28487	28063	26565
Iowa/2/21/68/79/80/81/82/83/84/85/86/87/88		7955	7962	8398	8546	8525	8737	8838	8692	8723	8809	9390	9056	8688	8664	8805	8831
Kansas/69/70/89/90/91/92/93/94		8352	8574	8967	9168	8991	9090	8833	8721	8556	8644	9055	6047	6357	6424	9196	9220
Kentucky/95		9759	9594	9879	9891	11433	12553	12936	12835	12972	12386	12322	11869	12045	11997	11987	11959
Louisiana/96/97/98/99/100/101/102/103/104/105/106		19361	19660	20010	19498	19470	19371	20243	20263	20280	19889	16086	15892	15643	15635	15560	15265
Maine/107		1592	1601	1764	1882	1918	1828	1936	1907	1855	1884	1766	1802	1807	1860	1987	1707
Maryland/108/109/110/111		22255	22606	23015	22876	22343	21791	21998	22376	22356	21558	22026	22180	21176	20901	20597	20315
Massachusetts/112/113/114/115/116/117/118/119		9072	8973	8549	8461	8412	8840	9237	9760	9937	9905	9884	10170	9815	9370	9246	8577
Michigan/120/121/122/123		47269	48400	50131	48878	48351	49493	51515	50233	48738	45478	46113	42904	43594	43704	43359	42628
Minnesota/124/125/126		6041	6397	6846	7524	7944	7942	7825	7977	8396	9278	9374	9298	9398	9359	9553	9554
Mississippi/127/128/129/130/131/132		10678	11120	11522	11956	10795	10499	10418	12204	11779	11459	10827	10305	10689	10518	8412	9597
Missouri/21/133/134/135/136/137		27361	28554	29776	29836	30662	30395	30095	29810	30126	30510	30568	30965	31202	31499	31899	32293
Montana/138/139/140/141/142/143/144/145/146		1571	1708	1907	1994	1808	1927	1753	1585	1598	1651	1635	1707	1677	1666	1687	1686
Nebraska/147		3715	3777	3853	3873	3925	4244	4156	4190	4269	4310	4423	4445	4545	4861	5105	5047
Nevada/148/149/150/151/152/153		9189	9304	9578	10500	10942	11577	12660	13213	12734	12476	12095	12067	12499	12693	12651	13192
New Hampshire/154/155/156/157		2247	2380	2450	2402	2423	2413	2613	2744	2854	2915	2617	2423	2568	2623	2675	2661
New Jersey/69/70/71/158/159/160/161/162/163		24061	23432	23700	23082	22925	23019	22952	22668	22194	21165	21647	20755	20333	19528	18633	17431
New Mexico/164		2805	3031	3088	3310	3541	3562	3540	3561	3379	3719	3716	3795	3600	3738	3829	4007
New York/54/165		70154	67395	66745	65197	63699	62474	62963	62156	59728	58135	56108	54912	53766	53074	52109	51219
North Carolina		26829	27446	28441	29394	30496	31522	32219	33016	34440	34863	35448	35111	34993	35192	35781	35535
North Dakota		845	934	1007	1008	1006	1213	1337	1392	1379	1436	1416	1385	1413	1204	1254	1336
Ohio/69/70/89/166/167		43587	42944	43357	42449	42221	43114	46402	47756	48751	48588	48671	47957	45529	46224	46151	46190
Oklahoma/69/70/168/169/170/171/172/173/174/175		15006	15061	15526	16357	16350	16621	16796	17484	17541	17685	17753	17353	17588	17971	18761	19479
Oregon/176/177/178/179/180/181		10112	10909	11647	12191	12640	12870	13155	13350	13508	13704	13822	13682	14095	14587	14482	14645
Pennsylvania/182		36781	37136	39183	40334	40108	41366	42574	43944	47697	49395	46833	48273	48752	49148	48221	47924
Rhode Island/2/183/184/185/186/187		1959	1890	2068	1940	1818	1958	2064	2386	2424	2131	2011	1975	1927	1959	2020	2060
South Carolina/188/189/190/191/192/193/194/195/196/197/198		20099	20734	21978	22096	21932	21726	22151	22635	22797	22852	22226	21656	21191	20909	20373	19911
South Dakota/199		2544	2739	2888	2961	3015	3298	3262	3218	3278	3345	3350	3524	3561	3568	3478	3475
Tennessee/68/69/70/71/89/200		13452	13763	14072	14071	14202	14095	14168	14127	14213	14810	14899	14667	14622	15628	15666	14579
Texas/69/201/202/203/204/205/206/207/208		128727	125871	128271	128647	132226	132219	132419	132440	132577	133174	135027	135471	130975	134784	134232	133382
Utah/206/209		4117	4070	4196	4543	4648	4955	4939	5074	5010	5231	5432	5292	5307	5379	5304	4828
Vermont/2/40/187/210/211/212		936	972	836	953	1024	1094	1112	905	905	1062	1089	1089	1019	1079	1080	1049
Virginia/213/214/215/216/217/218		28732	29906	29368	29353	29504	29153	29274	31442	31050	29420	30351	28962	28149	28431	28480	30430
Washington/219/220/221		14655	15009	15967	15782	15921	16429	16525	16539	17057	17050	16945	17030	16864	17723	17113	17145
West Virginia		3046	3380	3555	3769	3962	4016	4353	4900	4877	5031	5041	5127	5318	5704	5865	5925
Wisconsin/222/223/224/225/226/227/228/229/230/231		15093	16873	17715	19687	21282	21129	20451	21386	21302	21400	21215	21669	21191	21230	21352	21675
Wyoming/232/233/234		1267	1021	1114	1137	1209	1250	1252	1297	1277	1516	1875	1917	1951	2036	2114	2133
Footnotes:
Report Generated: August 18, 2020 19:45 PM
Recommended citation:
Carson, E. Ann and Mulako-Wangota, Joseph. Bureau of Justice Statistics. (Count of custody population - sentences greater than 1 year).
Generated using the Corrections Statistical Analysis Tool (CSAT)-Prisoners at www.bjs.gov. (18-Aug-20).
1/ [2000] Population counts are for September 30, 1999, and December 31, 2000.
2/ [2000,2001,2002,2003,2005,2006,2007,2008,2009,2010] Prisons and jails form one integrated system. Data include total jail and prison population.
3/ [2001,2002,2003] Prisons and jails form one integrated system. Data include total jail and prison population. Counts exclude individuals in electronic and special monitoring programs.
4/ [2004] Prisons and jails form one integrated system. All NPS data include jail and prison populations. Population figures are based on custody counts. Counts exclude individuals in electronic and special monitoring programs.
5/ [2005] Prisons and jails form one integrated system. Data include total jail and prison population. The number of inmates housed in jails due to crowding is unknown, and is not included in the jurisdiction population count. Jurisdiction totals exclude individuals in electronic and special monitoring programs who are under the jurisdiction of the state of Alaska. There were 81 males and 20 fema…
6/ [2006] This year jurisdictional totals include individuals in electronic and special monitoring programs who are under the jurisdiction of the state of Alaska. All capacities are the same as last year.
7/ [2007] This year jurisdictional totals include individuals in electronic and special monitoring programs who are under the jurisdiction of the state of Alaska. Jurisdictional counts exclude inmates held in local jails that are operated by communities. All capacities are the same as last year.
8/ [2008] Jurisdictional counts exclude inmates held in local jails that are operated by communities. Totals include individuals in electronic or special monitoring programs who are under the jurisdiction of the state of Alaska. All capacities are the same as last year.
9/ [2009] New reporting systems prevent the disaggregation of admission and/or release type.
10/ [2009] Prisons and jails form one integrated system. Data include total jail and prison population housed both in and out of state. Jurisdiction totals include individuals in electronic and special monitoring programs.
11/ [2010] Prisons and jails form one integrated system. Data include total jail and prison population unless otherwise specified. Jurisdiction totals include individuals in electronic and special monitoring programs. Noncitizen data include only offenders known to be noncitizens and do not include offenders of unknown citizenship. The Alaska Department of Corrections was unable to provide admiss…
12/ [2011,2012,2013] NPS data include both jail and prison populations housed in state and out of state.
13/ [2011,2012,2013,2014,2015] Prisons and jails form one integrated system.
14/ [2014] Alaska did not submit 2014 NPS data, and only limited 2013 NPS data.
15/ [2000] Population figures are based on custody counts. Counts exclude 219 sentenced males and 18 sentenced females housed in local jails who were awaiting transfer to the DOC.
16/ [2001] Population figures are based on custody counts. Counts exclude 332 sentenced males and 27 sentenced females housed in local jails who were awaiting transfer to the DOC.
17/ [2002] Population figures are based on custody counts. Counts exclude 213 sentenced males and 19 sentenced females housed in local jails who were awaiting transfer to the DOC.
18/ [2003] Population figures are based on custody counts. Counts exclude 174 sentenced inmates housed in contracted local jail facilities, some awaiting transfer to the DOC.
19/ [2004] Population figures are based on custody counts. Counts exclude 55 sentenced inmates housed in contracted local jail facilities, some awaiting transfer to the DOC.
20/ [2005] Custody and jurisdiction figures are comparable to last year. Jurisdiction count is based on custody and inmates in contracted beds. Interstate Correction Compact and all inmates held in other States are not included in our state counts.
21/ [2005,2007,2008,2009,2010] Population based on custody counts.
22/ [2006,2007] Custody and jurisdiction figures are comparable to last year. Jurisdiction count is based on custody and inmates in contracted beds. The number of inmates housed in private facilities increased. Interstate cases are excluded.
23/ [2006] Population based on custody counts and inmates in contracted beds.
24/ [2008,2009] Custody and jurisdiction figures are comparable to last year. Jurisdiction count is based on custody and inmates in contracted beds. Interstate cases are excluded.
25/ [2001] During the year, the DOC took control of two facilities previously managed by a private company.
26/ [2000,2001,2002,2003,2004,2005] Population counts include felons and civil addicts who are temporarily absent, such as in court, jail or hospital.
27/ [2005] Data consists of those inmates in California corrections 'custody' rather than 'jurisdiction'. In the past, this distinction was made on the questionnaire hardcopy by crossing out 'jurisdiction' on Question 6 and replacing it with 'custody'. Also, totals equal 1d, rather than 2d. In the past, this distinction was made below the total line (6j) of the questionnaire hardcopy. Custody cou…
28/ [2006] Population counts for 'inmates with over 1 year maximum sentence(s)' include felons who are temporarily absent, such as in court, jail, hospital, etc. Except for a small number, temporarily absent inmates are absent for less than 30 days. Population counts for 'Unsentenced inmates' include civil addicts who are temporarily absent. They are included because they, like felons, are under …
29/ [2000] Colorado housed 2,413 inmates in private facilities under contract to local jails. These inmates were included in regional and national totals for private facilities. Population counts include 2,099 male inmates in Colorado private contract facilities.
30/ [2001] Population counts include 266 male and 7 female inmates in the Youthful Offender System and 113 male and 16 female inmates housed in local jails awaiting transfer to the Department of Corrections.
31/ [2002,2003] Population counts include 247 male and 8 female inmates in the Youthful Offender System.
32/ [2004] Population counts include 214 male and 1 female inmate in the Youthful Offender System.
33/ [2005] Population counts include 207 male and 11 female inmates in the Youthful Offender System, which is a program established primarily for violent juvenile offenders. [Sentenced prisoners:] Includes some inmates sentenced to 1 year or less.
34/ [2006] Population counts include 201 male inmates and 12 female inmates in the Youthful Offender System.
35/ [2007] Population counts include 211 male inmates in the Youthful Offender System, which was established primarily for violent juvenile offenders.
36/ [2008] Population counts include 210 male inmates and 12 female inmates in the Youthful Offender System, which was established primarily for violent juvenile offenders.
37/ [2009] Counts include 222 male inmates and 10 female inmates in the Youthful Offender System, which was established primarily for violent juvenile offenders.
38/ [2010] Counts for prisoners with a sentence of more than 1 year include a small undetermined number of prisoners with sentences of one year or less. Counts include 259 male and 11 female inmates in the Youthful Offender System, which was established primarily for violent juvenile offenders. Mandatory releases have increased due to a legislative revision that went into effect July 2009. Noncit…
39/ [2001] Prisons and jails form one integrated system. Data include total jail and prison population. Counts exclude inmates in halfway houses.
40/ [2004] Prisons and jails form one integrated system. All NPS data include jail and prison populations.
41/ [2011,2012,2013] NPS data include both jail and prison populations.
42/ [2014] Connecticut changed the way it reports inmates under jurisdiction in 2014, excluding parolees who were previously counted. Jurisdiction, admission, and release counts from earlier years are not comparable to 2014 data.
43/ [2014,2015] Prisons and jails form one integrated system. NPS data include both jail and prison populations.
44/ [2015] Connecticut changed the way it reports inmates under jurisdiction in 2014, excluding parolees who were previously counted. Jurisdiction, admission, and release counts from earlier years are not comparable to 2014 and 2015 data.
45/ [2003] Prisons and jails form one integrated system. Data include total jail and prison population. Jurisdiction counts exclude inmates housed in other State's facilities.
46/ [2004] Prisons and jails form one integrated system. All NPS data include jail and prison populations. Jurisdiction counts exclude inmates housed in facilities in other States.
47/ [2005] Prisons and jails form one integrated system. Data include total jail and prison population. Jurisdiction counts exclude inmates housed in facilities in other States.
48/ [2001] Prisons and jails form one integrated system. Data include total jail and prison population. Counts exclude inmates held in the Federal system as a result of the transfer of responsibility for sentenced felons under the 1997 Revitalization Act.
49/ [2002] As of December 31, 2001, the transfer of responsibility for sentenced felons from the District of Columbia to the Federal Bureau of Prisons was completed. The District of Columbia no longer operates a prison system and has been excluded from NPS. For comparisons with previous years jurisdiction and custody counts in the District of Columbia were 2,692 on 12/31/01, 3,023 on 6/30/02, and…
50/ [2003] As of yearend 2001, the transfer of responsibility for sentenced felons from the District of Columbia to the Federal Bureau of Prisons was completed. The District of Columbia is no longer eligible to participate in NPS.
51/ [2006,2007] D. C. prisoners were transferred to the Federal Bureau of Prisons in 2001.
52/ [2008] After 2001, responsibility for sentence felons from the District of Columbia was transferred to the Federal Bureau of Prisons.
53/ [2009,2010] As of December 31, 2001, responsibility for sentenced felons from the District of Columbia was transferred to the Federal Bureau of Prisons.
54/ [2000,2004] Population figures are based on custody counts.
55/ [2001,2002,2003] Population figures are based on custody counts, including inmates in privately operated facilities.
56/ [2003] Population figures are based on custody counts. Jurisdiction counts reported by Florida totaled 82,012 on 12/31/03 and 80,352 on 6/30/03. Population counts from December 31, 2002 based on custody data, including inmates in privately operated facilities, and are not comparable to 2003 numbers.
57/ [2005] Custody counts include inmates in privately-operated facilities. All counts for 'inmates with a sentence 1 year or less' have a sentence of 365 days.
58/ [2006] Custody counts are not comparable to 2005 estimates because some private facilities were inadvertently included in the 2005 count. Jurisdiction counts are not comparable to 2005 because inmates with a sentence of 365 days were included in counts for inmates with sentences of more than 1 year instead of 1 year or less.
59/ [2007] Counts are not comparable to last year due to new methods of data collection by Florida correctional officials.
60/ [2008] Counts are not comparable to 2006 due to new methods of data collection by Florida correctional officials beginning in 2007.
61/ [2004] Population figures are based on custody counts. Population counts are based on custody data, including inmates in privately operated facilities. Facilities in Georgia are not given rated or design capacities.
62/ [2005] Population counts are based on custody data, including inmates in privately operated facilities. Population counts exclude an undetermined number of inmates housed in local jails awaiting transfer to prison. Inmates housed in local jails are not considered part of the prison population until they are admitted. The state of Georgia only has maximum operating capacity; facilities in Geor…
63/ [2006,2007,2008] Population counts are based on custody data, including inmates in privately operated facilities. Population counts exclude an undetermined number of inmates housed in local jails awaiting transfer to prison. Inmates housed in local jails are not considered part of the prison population until they are admitted.
64/ [2009] Population counts are based on custody data, including inmates in privately operated facilities. Population counts exclude an undetermined number of inmates housed in local jails awaiting transfer to prison. Inmates housed in local jails are not considered part of the prison population until they are admitted. The Georgia Department of Corrections is undergoing a data conversion; as a …
65/ [2010] Population counts are based on custody data, including inmates in privately operated facilities. Population counts exclude an undetermined number of inmates housed in local jails awaiting transfer to prison. Inmates housed in local jails are not considered part of the prison population until they are admitted. Counts may not compare to previous years due to a data system conversion.
66/ [2005,2006,2007,2008,2009,2010] [Jurisdiction and custody counts:] Sentenced felon probationers and probation violators are excluded from count of 'total maximum sentence of more than 1 year' and included with count of 'a total maximum sentence of 1 year or less.'
67/ [2010] Prisons and jails form one integrated system. Data include total jail and prison populations unless otherwise specified. Noncitizen data are self reported.
68/ [2000,2001] Population figures are based on custody counts. 'Sentenced to more than 1 year' includes some inmates 'sentenced to 1 year or less.'
69/ [2000,2001] Sentenced to more than 1 year' includes some inmates 'sentenced to 1 year or less.'
70/ [2002,2004] [Sentenced prisoners:] Includes some inmates sentenced to 1 year or less.
71/ [2003,2004] Population counts of inmates with a sentence of more than 1 year include an undetermined number with a sentence of 1 year.
72/ [2004] Population counts are based on jurisdiction data. [Sentenced prisoners:] Includes some inmates sentenced to 1 year or less.
73/ [2005] Movement and population counts are based on custody data. Counts of inmates with a sentence of more than 1 year include an undetermined number with a sentence of 1 year. [Sentenced prisoners:] Includes some inmates sentenced to 1 year or less.
74/ [2006] Counts of inmates with a sentence of more than 1 year include an undetermined number with a sentence of 1 year.
75/ [2007] Counts of inmates with a sentence of more than 1 year include an undetermined number with a sentence of less than a year.
76/ [2008,2009] All population counts are based on jurisdiction. Population counts of inmates with a sentence of more than 1 year include an undetermined number with a sentence of 1 year. Include an undetermined number of inmates with a 1 year maximum sentence.
77/ [2010] All population counts are based on jurisdiction. Population counts of inmates with a sentence of more than 1 year include an undetermined number with a sentence of 1 year. Include an undetermined number of inmates with a 1 year maximum sentence. Noncitizen count is estimated.
78/ [2012] Illinois did not provide data to NPS for 2012. All data except for HIV/AIDS variables imputed; see Methodology section of Prisoners 2012: Trends in Admissions and Releases 1991-2012 report, NCJ 243920, December 2013.
79/ [2002,2004] Population figures are based on custody counts. [Sentenced prisoners:] Includes some inmates sentenced to 1 year or less.
80/ [2003] Population figures are based on custody counts. Population counts of inmates with a sentence of more than 1 year include an undetermined number with a sentence of 1 year or less.
81/ [2005] Population based on custody counts. [Sentenced prisoners:] Includes some inmates sentenced to 1 year or less. Counts of inmates with a sentence of more than 1 year include an undetermined number with a sentence of 1 year or less.
82/ [2006] Counts of inmates with a sentence of more than 1 year include an undetermined number of inmates with a sentence of less than 1 year and unsentenced inmates. Iowa does not differentiate between these groups in its data system. Due to a change in reporting this year, out of State inmates have been included in jurisdiction counts.
83/ [2007] Counts of inmates with a sentence of more than 1 year include an undetermined number of inmates with a sentence of less than 1 year and unsentenced inmates. Iowa does not differentiate between these groups in its data system. Due to a change in reporting in 2006, out of State inmates, interstate compact cases under Iowa's jurisdiction, are included in jurisdiction counts.
84/ [2008] Counts of inmates with a sentence of more than 1 year include an undetermined number of inmates with a sentence of 1 year or less and unsentenced inmates. Iowa does not differentiate between these groups in its data system. Due to a change in reporting in 2006, out of State inmates, interstate compact cases under Iowa's jurisdiction, are included in jurisdiction counts. Discrepancies b…
85/ [2009] The jurisdiction count for December 31, 2009 is not comparable to previous years due to a change in measurement. As of 2009, the Iowa Department of Corrections began including the Operating While Intoxicated population, prisoners on work release, and prisoners housed in out of state prisons. Numbers reported in prior years were custody numbers.
86/ [2010] Population counts for prisoners with a sentence of more than 1 year include an undetermined number of prisoners with sentences of 1 year or less. In 2009, Iowa began including offenders on work release, operating while under the influence continuum status, and Iowa inmates housed in prisons out of state per BJS counting rules. Previously, counts were based on custody data.
87/ [2011,2012] As of 2009, the Iowa Department of Corrections began including the Operating While Intoxicated population, prisoners on work release, and prisoners housed in out of state prisons. Numbers reported in prior years were custody numbers.
88/ [2012] Data quality and collection methodology were updated in 2012, so changes from previous years' counts may reflect these changes.
89/ [2003,2005,2006,2007] Population counts of inmates with a sentence of more than 1 year include an undetermined number with a sentence of 1 year or less.
90/ [2005] Population counts of inmates with a sentence of more than 1 year include an undetermined number with a sentence of 1 year or less (as a result of sentencing under the Kansas Sentencing Guidelines Act of 1993). Note that except as noted, the procedures for compiling the NPS-1 for CY 2005 are the same as for CY 2004. The figures in items 2 and 6 reflect the actual count of the jurisdicti…
91/ [2006] Population counts of inmates with a sentence of more than 1 year include an undetermined number with a sentence of 1 year or less (as a result of sentencing under the Kansas Sentencing Guidelines Act of 1993).
92/ [2007] Population counts of inmates with a sentence of more than 1 year include an undetermined number with a sentence of 1 year or less (as a result of sentencing under the Kansas Sentencing Guidelines Act of 1993). Admissions and releases are movements of the custody population except for items 7d and 8f where identified transfers involving Kansas inmates were not counted. Previously Kansas…
93/ [2008] Population counts of inmates with a sentence of more than 1 year include an undetermined number with a sentence of 1 year or less (as a result of sentencing under the Kansas Sentencing Guidelines Act of 1993). Admissions and releases are movements of the custody population except for items 7d and 8f where identified transfers involving Kansas inmates were not counted. Previously Kansas…
94/ [2009,2010] Population counts of inmates with a sentence of more than 1 year include an undetermined number with a sentence of 1 year or less (as a result of sentencing under the Kansas Sentencing Guidelines Act of 1993). Admissions and releases are movements of the custody population except for items 7d and 8f where identified transfers involving Kansas inmates were not counted. Previously K…
95/ [2005] AIDS-related information is unknown at this time.
96/ [2000] Population counts include 14,347 males and 1,252 females housed in local jails as a results of a partnership with the Louisiana Sheriff's Association and local authorities.
97/ [2001] Counts are as of December 26, 2001. Population counts include 14,826 males and 1,224 females housed in local jails as a results of a partnership with the Louisiana Sheriff's Association and local authorities.
98/ [2002] Counts are as of December 26, 2002. Population counts include 14,844 males and 1,204 females housed in local jails as a results of a partnership with the Louisiana Sheriff's Association and local authorities.
99/ [2003] Counts are as of December 29, 2003. Population counts include 15,173 males and 1,376 females housed in local jails as a result of a partnership with the Louisiana Sheriff's Association and local authorities.
100/ [2004] Counts are as of December 29, 2004. Counts include 16,069 males and 1,400 females housed in local jails as a result of a partnership with the Louisiana Sheriffs' Association and local authorities.
101/ [2005] Counts are as of December 28, 2005. Counts include 16,069 males and 1,400 females housed in local jails as a result of a partnership with the Louisiana Sheriffs' Association and local authorities. Hurricanes Katrina (8/29/05) and Rita (9/24/05) caused evacuees from the affected Parish Prisons to be taken into our population.
102/ [2006] Counts are as of December 27, 2006. The 14,953 males and 1,244 females housed in local facilities are the result of 'Corrections Coalition' forged by the Louisiana Department of Public Safety and Corrections, the Louisiana Sheriff's Associations, and other local authorities to assure maximum efficiency in the use of prisoner beds at the state and local levels. The Department and local…
103/ [2007] Counts are as of December 27, 2007. Counts include 15,789 males and 1,289 females housed in local jails as a result of 'Corrections Coalition' forged by the Louisiana Department of Public Safety and Corrections, the Louisiana Sheriff's Associations, and other local authorities to assure maximum efficiency in the use of prisoner beds at the state and local levels. The Department and lo…
104/ [2008] Custody and jurisdiction counts include evacuees from Hurricane Katrina and other pre-trial offenders from Orleans and Jefferson parish jails. Source for all admissions and release information is the transfer records section of the CAJUN system.
105/ [2009] Source for all admissions and release information is the transfer records section of the CAJUN system. Data on jurisdiction, custody, private and local facilities (items 1-4) are from the Louisiana Department of Public Safety and Corrections, Hunt Correctional Center, Weekly Census as of December 29, 2009.
106/ [2010] Source for all admissions and release information is the transfer records section of the CAJUN system. Data on jurisdiction, custody, private and local facilities (items 1-4) are from the Louisiana Department of Public Safety and Corrections, Hunt Correctional Center, Weekly Census as of December 29, 2010. Source for race data is the demographics section of the CAJUN system. Data on H…
107/ [2007,2008] Capacity based on numbers reported in 2006. Estimates are based on 2006 numbers because data were not available earlier.
108/ [2005] [Custody and jurisdiction figures:] The number of inmates with over one year maximum sentence for the population and movement categories is estimated by taking the percentages for over one-year-maximum-sentence inmates from the automated data and applying these percentages by category to the manual data totals.
109/ [2006] While population totals are manual population counts, sentence length is estimated from Maryland's automated data system and applied to the manual data.
110/ [2010] The number of inmates with over one year maximum sentence for the population and movement categories is estimated by taking the percentages for over one-year-maximum sentence inmates from the automated data and applying these percentages by category to the manual data totals.
111/ [2014] Due to an information systems upgrade, Maryland was only able to provide custody, jurisdiction, private prison and local facility counts to BJS in 2014.
112/ [2000,2002,2003,2004] By law, offenders may be sentenced to terms of up to 2 1/2 years in locally operated jails. Such offenders are included in counts and rates for local jails.
113/ [2001] By law, offenders may be sentenced to terms of up to 2 1/2 years in locally operated jails. Such offenders are included in counts and rates for local jails. Counts include 420 inmates housed in local jails and 86 inmates held in another State due to crowding in State prison facilities.
114/ [2005] By law, offenders may be sentenced to terms of up to 2 1/2 years in locally operated jails. Such population is excluded from the state jurisdiction count but is included in published population counts and rates for local jails and correction institutions.
115/ [2006] By law, offenders may be sentenced to terms of up to 2 1/2 years in locally operated jails and correctional institutions. Such populations are included in counts and rates for local jails and correctional institutions.
116/ [2007] By law, offenders may be sentenced to terms of up to 2 1/2 years in locally operated jails and correctional institutions. Such populations are included in counts and rates for local jails and correctional institutions but not in state counts.
117/ [2008] By law, offenders may be sentenced to terms of up to 2 1/2 years in locally operated jails and correctional institutions. Such populations are included in counts and rates for local jails and correctional institutions, but excluded from the state count.
118/ [2009,2010] By law, offenders may be sentenced to terms of up to 2 1/2 years in locally operated jails and correctional institutions. Such population is excluded from the state count but is included in published population counts and rates for local jails and correctional institutions.
119/ [2011,2012,2013,2014,2015] By law, offenders in Massachusetts may be sentenced to terms of up to 2.5 years in locally-operated jails and correctional institutions. This population is excluded from the state count but are included in published population counts and rates for local jails and correctional institutions.
120/ [2000] Population counts are based on jurisdiction data, excluding 286 inmates held in local jails.
121/ [2001] Jurisdiction counts exclude 237 inmates held in local jails.
122/ [2002] Jurisdiction counts exclude 30 inmates held in local jails.
123/ [2003] Jurisdiction counts exclude 42 inmates held in local jails.
124/ [2004] Custody numbers include ICE and U. S. Marshal contract prisoners.
125/ [2005] Counts include inmates housed in local jails, on work release or community work programs, or housed in a private contract facility.
126/ [2006] Counts include inmates housed in local jails or private contract facilities, or on work release and community work crew programs.
127/ [2006] Custody counts exclude county regional facilities--undetermined sentence length: male 602, female 101. Jurisdiction counts include county regional facilities--undetermined sentence length: male 1120, female 135.
128/ [2007] Custody counts exclude county regional facilities--undetermined sentence length: male 42, female 6. Jurisdiction counts include county regional facilities--undetermined sentence length: male 190, female 16.
129/ [2008] Custody counts exclude county regional facilities--undetermined sentence length: male 31, female 13.
130/ [2008] Jurisdiction counts include county regional facilities--undetermined sentence length: male 108, female 26.
131/ [2009] Custody counts exclude county regional facilities. Jurisdiction counts include county regional facilities.
132/ [2010] Custody counts exclude county regional facilities. Jurisdiction counts include county regional facilities. Citizenship data were not collected.
133/ [2005] All prison inmates reported to have a total maximum sentence of one year or less have a sentence of exactly one year. [Sentenced prisoners:] Includes some inmates sentenced to 1 year or less.
134/ [2005] [Jurisdiction and custody counts:] Community Release Centers are not included in offender counts because the offenders are on parole status. This has reduced the custody population by 852 in December 2005.
135/ [2006] Jurisdiction and custody counts for 2005 and 2006 are not comparable because 2 Community Release Centers were excluded in the 2005 data. These centers are a Probation and Parole entity no longer part of Division of Adult Institutions and no longer have inmate status.
136/ [2007,2008,2009] 11 prison inmates reported to have a total maximum sentence of one year or less have a sentence of exactly one year.
137/ [2010] 11 prison inmates reported to have a total maximum sentence of one year or less have a sentence of exactly one year. Noncitizen is defined as foreign born.
138/ [2001] Counts include 251 inmates under intensive supervision in the community and 26 inmates housed in local jails awaiting transfer to a State facility.
139/ [2002] Counts include 264 inmates under intensive supervision in the community.
140/ [2003] Counts include 263 inmates under intensive supervision in the community.
141/ [2004] Counts include 278 inmates under intensive supervision in the community.
142/ [2005] Population counts include a small number of inmates with unknown sentence length. Some community corrections offenders enrolled in certain residential programs were erroneously reported as inmates. December 31, 2005 numbers have been updated.
143/ [2006,2007] Population counts include a small number of inmates with unknown sentence length. Some community corrections offenders enrolled in certain programs were being erroneously reported as inmates. Prior year numbers have been corrected.
144/ [2007,2008] In 2006, the Department of Corrections changed the method of accounting for community corrections offenders placed in residential treatment programs. To track growth patterns, a new standard process was applied to historic populations which resulted in some changes to previous years' counts.
145/ [2008] Population counts include a small number of inmates with unknown sentence length.
146/ [2009] Counts may not be comparable to previous years due to a change in reporting.
147/ [2006,2007,2008,2009,2010] By statute, inmates are housed where they are sentenced by the judge and are never housed in local jails or by another State in order to ease prison crowding.
148/ [2000] Population counts are for January 9,2001.
149/ [2003] Population counts are as of January 1, 2004.
150/ [2006] Increase due to population increase. Nevada accepts unsentenced inmates for counties within the State awaiting sentencing due to discipline, medical or safety issues.
151/ [2011] Nevada data for 2011 prison populations are estimates.
152/ [2013] Nevada did not provide data to NPS for 2012 or 2013. Data imputed; see Methodology section of Prisoners in 2013, NCJ 247282, August 2014.
153/ [2015] Nevada did not submit the 2015 NPS data. BJS imputed all 2015 responses from either Nevada DOC reports or the 2014 NPS-1B.
154/ [2007] Due to a system conversion, data for 2007 were calculated with ratio estimates, and are based on 2006 numbers. All estimates were reviewed by individuals at the Nevada Department of Corrections. Capacity based on numbers reported in 2006.
155/ [2008] Due to a system conversion, detailed information on prisoners sentenced to 1 year or less, unsentenced males, and specific types of admission and releases cannot be captured.
156/ [2009] Prison population for yearend 2008 is as of January 2, 2009.
157/ [2010] Prison population for yearend 2008 is as of January 2, 2010.
158/ [2005] Population counts of inmates with a sentence of more than 1 year include an undetermined number with a sentence of 1 year or less. The Department of Corrections has no jurisdiction over inmates with sentences of less than 1 year or over unsentenced inmates.
159/ [2006,2007] Population counts of inmates with a sentence of more than 1 year include an undetermined number with a sentence of 1 year. The Department of Corrections has no jurisdiction over inmates with sentences of less than 1 year or over unsentenced inmates.
160/ [2008] Counts of inmates with a sentence of more than 1 year include an undetermined number with a sentence of 1 year. The Department of Corrections has no jurisdiction over inmates with sentences of less than 1 year or over unsentenced inmates.
161/ [2009] Counts of inmates with a sentence of more than 1 year include prisoners with a sentence of 1 year. The Department of Corrections has no jurisdiction over inmates with sentences of less than 1 year or over unsentenced inmates.
162/ [2010] Counts of inmates with a sentence of more than 1 year include prisoners with a sentence of 1 year. The Department of Corrections has no jurisdiction over inmates with sentences of less than 1 year or over unsentenced inmates. Noncitizen data were not collected on every inmate.
163/ [2011] The numbers are only for the main institutions in New Jersey.
164/ [2009] New Mexico does not house anyone with less than a minimum sentence of 1 year or more. Earlier years' data may not be correct.
165/ [2008] New Mexico does not house anyone with less than a minimum sentence of 1 year or more.
166/ [2008] Counts of inmates with a sentence of more than 1 year include an undetermined number with a sentence of 1 year or less. Due to a system conversion, admission and release data may vary from past years. Returns and conditional releases involving Transitional Control inmates are reported only after movement from confinement to actual release status occurs.
167/ [2009,2010] Counts of inmates with a sentence of more than 1 year include an undetermined number with a sentence of 1 year or less. Admission and release data reflect revised reporting methods. Returns and conditional releases involving Transitional Control inmates are reported only after movement from confinement to a terminal release status occurs.
168/ [2003] Population counts of inmates with a sentence of more than 1 year include an undetermined number with a sentence of 1 year. Female count dropped significantly because DOC bought a private prison.
169/ [2005] GPS numbers excluded from all questions: Male 125, Female 72, Total 197. Interstate Compact 'IN' excluded from all Jurisdiction questions: Male 71, Female 4, Total 75.
170/ [2005] Population counts exclude inmates awaiting transfer in local jails. [Sentenced prisoners:] Includes some inmates sentenced to 1 year or less.
171/ [2006] GPS numbers excluded from all questions: Male 303 Female 128 Total 431. Interstate Compact 'IN' excluded from all Jurisdiction questions: Male 70, Female 6, Total 76.
172/ [2007] Global Positioning System (GPS), Pre-Pardon Parole Supervision (PPCD), and Electronic Monitoring Program (EMP) offenders excluded from all questions: Male 336, Female 119, Total 455. Interstate Compact 'IN' excluded from all Jurisdiction questions: Male 62, Female 7, Total 69.
173/ [2008] Global Positioning System (GPS), Pre-Pardon Parole Supervision (PPCD), and Electronic Monitoring Program (EMP) offenders excluded from all questions: Male 266, Female 165, Total 431. Interstate Compact 'IN' excluded from all Jurisdiction questions: Male 66, Female 5, Total 71.
174/ [2009] Global Positioning System (GPS), Pre-Pardon Parole Supervision (PPCD), Electronic Monitoring Program (EMP), and ICE Rapid Repatriation offenders excluded from all questions: Male 431, Female 169, Total 600. Interstate Compact 'IN' excluded from all Jurisdiction questions: Male 75, Female 4, Total 79.
175/ [2010] Global Positioning System (GPS), Pre-Pardon Parole Supervision (PPCD), Electronic Monitoring Program (EMP), and ICE Rapid Repatriation offenders excluded from all questions: Male 465, Female 152, Total 617. Interstate Compact 'IN' excluded from all Jurisdiction questions: Male 70, Female 5, Total 75.
176/ [2000,2001] Under a new law, inmates with under a 1 year maximum sentence remain under the control of local counties.
177/ [2003,2004,2005] Inmates with under a 1 year maximum sentence remain under the control of local counties.
178/ [2006] Most inmates with under a 1 year maximum sentence remain under the control of local counties, rather than the Oregon Department of Corrections.
179/ [2007,2008,2009] Counts include an undetermined number of inmates with sentences of a year or less. County authorities retain jurisdiction over the majority of these types of inmates.
180/ [2010] Counts for prisoners with a sentence of more than 1 year include an undetermined number of inmates with sentences of a year or less. County authorities retain jurisdiction over the majority of these types of inmates.
181/ [2015] Oregon did not submit the 2015 NPS data. BJS imputed all 2015 responses from the Oregon DOC report http://www.oregon.gov/doc/OC/docs/pdf/IB-53-Quick%20Facts.pdf and the 2014 NPS-1B.
182/ [2001] Custody counts include inmates in contracted group homes.
183/ [2004] Prisons and jails form one integrated system. All NPS data include jail and prison populations. Custody numbers for 2003 and 2004 are not comparable.
184/ [2007,2009] Jurisdiction counts include inmates under RI DOC's jurisdiction on Home Confinement and at the Institute for Mental Health. This is also true of previous years.
185/ [2008] Jurisdiction counts include inmates under RI DOC's jurisdiction on Home Confinement and at the Institute for Mental Health. This is also true of previous years. Improved methods were used to measure admissions and releases during 2007. Admission and release data for 2006 and 2007 are not comparable.
186/ [2010] Custody counts--the Department of Corrections has seen a 7.4 percent decrease in the total population since December 31, 2009. For jurisdiction counts, the decrease is 8.6 percent.
187/ [2011,2012,2013,2014,2015] Prisons and jails form one integrated system, and NPS data include both jail and prison populations.
188/ [2000] Population counts include unsentenced inmates on Youthful Offender Act observation status, of which there were none on December 31, 2000.
189/ [2001] Population counts include unsentenced inmates on Youthful Offender Act observation status, of which there were none on December 31, 2001.
190/ [2002] Population counts include unsentenced inmates on Youthful Offender Act observation status, of which there were none on December 31, 2002.
191/ [2003] Population counts include 66 inmates either 'unsentenced,' or under safekeeping or ICC status.
192/ [2004] Population counts include 60 inmates who were unsentenced, under safekeeping, or ICE status.
193/ [2005] Population counts include 25 inmates who were unsentenced, under safekeeping, or ICE status. [Jurisdiction and custody totals:] As of July 1, 2003, South Carolina Department of Corrections (SCDC) began releasing inmates due for release and housed in SCDC institutions on the first day of each month. Since January 1, 2006 was a holiday, inmates eligible for release on January 1 were rel…
194/ [2006] [Jurisdiction and custody totals:] Population counts include 36 inmates who were unsentenced, under safekeeping, or ICC status. As of July 1, 2003, South Carolina Department of Corrections (SCDC) began releasing inmates due for release and housed in SCDC institutions on the first day of each month. Since January 1, 2007 was a holiday, inmates eligible for release on January 1 were rel…
195/ [2007] [Jurisdiction and custody totals:] Population counts include 36 inmates who were unsentenced, under safekeeping, or ICC status. As of July 1, 2003, South Carolina Department of Corrections (SCDC) began releasing inmates due for release and housed in SCDC institutions on the first day of each month. Since January 1, 2008 was a holiday, inmates eligible for release on January 1 were rel…
196/ [2008] [Jurisdiction and custody totals:] Population counts include 36 inmates who were unsentenced, under safekeeping, or ICC status. As of July 1, 2003, South Carolina Department of Corrections (SCDC) began releasing inmates due for release and housed in SCDC institutions on the first day of each month. Since January 1, 2009 was a holiday, inmates eligible for release on January 1 were rel…
197/ [2009] [Jurisdiction and custody totals:] As of July 1, 2003, South Carolina Department of Corrections (SCDC) began releasing inmates due for release and housed in SCDC institutions on the first day of each month. Since January 1, 2010 was a holiday, inmates eligible for release on January 1 were released on December 31, 2009. Therefore the inmate count was at its lowest point for the month …
198/ [2010] [Jurisdiction and custody totals:] As of July 1, 2003, South Carolina Department of Corrections (SCDC) began releasing inmates due for release and housed in SCDC institutions on the first day of each month. Since January 1, 2011 was a holiday, inmates eligible for release on January 1 were released on December 31, 2010. Therefore the inmate count was at its lowest point for the month …
199/ [2008] Discrepancies between admissions and releases and within-year change in the prison population result because admission and release data is gathered in a separate database than the jurisdiction population total.
200/ [2006,2007] Population counts of inmates with a sentence of more than 1 year include an undetermined number with a sentence of exactly 1 year.
201/ [2001] Jurisdiction counts include inmates serving time in a pre-parole transfer (PPT) or intermediate sanctions facility (ISF), substance abuse felony punishment facility (SAFPF), temporary releases to counties, and paper ready inmates in local jails. 'Sentenced to more than 1 year' includes some inmates 'sentenced to 1 year or less.'
202/ [2002,2003] Jurisdiction counts include inmates serving time in a pre-parole transfer (PPT) or intermediate sanctions facility (ISF), substance abuse felony punishment facility (SAFPF), temporary releases to counties, and paper ready inmates in local jails. [Sentenced prisoners:] Includes some inmates sentenced to 1 year or less.
203/ [2004] Jurisdiction counts include inmates serving time in a pre-parole transfer (PPT) or intermediate sanctions facility (ISF), substance abuse felony punishment facility (SAFPF), temporary releases to counties, and 'paper ready' inmates in local jails. [Sentenced prisoners:] Includes some inmates sentenced to 1 year or less.
204/ [2005] Jurisdiction counts include inmates in custody, serving time in a pre-parole transfer (PPT) or intermediate sanctions facility (ISF), substance abuse felony punishment facility (SAFPF), temporary releases to counties, and 'paper ready' inmates in local jails. Offenders in custody are all offenders currently serving time in a facility owned and operated by the Texas Department of Crimi…
205/ [2006] Jurisdiction counts include inmates serving time in a pre-parole transfer (PPT) or intermediate sanctions facility (ISF), substance abuse felony punishment facility (SAFPF), temporary releases to counties, and 'paper ready' inmates in local jails.
206/ [2006,2007] Offenders in custody are all offenders currently serving time in a facility owned and operated by the Texas Department of Criminal Justice (TDCJ). The number of offenders under jurisdiction includes offenders in the custody definition as well as offenders held in privately operated prisons, ISF's, SAFPF's, PPT's, and halfway houses; offenders temporarily released to a county less…
207/ [2007,2008] Jurisdiction counts include inmates serving time in a pre-parole transfer (PPT) or intermediate sanctions facility (ISF), substance abuse felony punishment facility (SAFPF), private facilities, halfway houses, temporary releases to counties, and 'paper ready' inmates in local jails.
208/ [2009,2010] Jurisdiction counts include offenders in custody as well as offenders held in private operated prisons, serving time in a pre-parole transfer (PPT) or intermediate sanctions facility (ISF), substance abuse felony punishment facility (SAFPF), and halfway houses, temporary releases to counties for less than 30 days; and offenders awaiting paperwork for transfer to state funded cust…
209/ [2001] Custody counts exclude inmates held in county jails.
210/ [2000,2001] Prisons and jails form one integrated system. Data include total jail and prison population. Population counts are jurisdiction counts that include inmates housed in other States but exclude inmates on furlough or intermediate sanctions.
211/ [2008] Improved methods were used to measure admissions and releases. Admission and release data for 2006 and 2007 are not comparable.
212/ [2015] Vermont did not complete the 2015 NPS-1B form. Via email communications to BJS, the Vermont DOC provided the total jurisdiction population by sex, the number unsentenced by sex, and the number housed out of state by sex.
213/ [2001] Population counts are for December 29, 2001.
214/ [2006] The reported jurisdiction counts are actual counts for December 29, 2006. On September 1, 1998, the law changed making state responsible inmates have a sentence of one year or more or a sentence of 12 months and 1 day. Inmates with a sentence of 12 months or less are not the responsibility of the State. Although a one year sentence would seem the same as a 12 month sentence, the State…
215/ [2007] The reported jurisdiction counts are actual counts for December 28, 2007. On September 1, 1998, the law changed making state responsible inmates have a sentence of one year or more or a sentence of 12 months and 1 day. Inmates with a sentence of 12 months or less are not the responsibility of the State. Although a one year sentence would seem the same as a 12 month sentence, the State…
216/ [2008] The reported jurisdiction counts are actual counts for December 31, 2008. On September 1, 1998, the law changed making state responsible inmates have a sentence of one year or more or a sentence of 12 months and 1 day. Inmates with a sentence of 12 months or less are not the responsibility of the State. Although a one year sentence would seem the same as a 12 month sentence, the State…
217/ [2009] The reported jurisdiction counts are actual counts for December 31, 2009. On September 1, 1998, the law changed making state responsible inmates have a sentence of one year or more or a sentence of 12 months and 1 day. Inmates with a sentence of 12 months or less are not the responsibility of the State. Although a one year sentence would seem the same as a 12 month sentence, the State…
218/ [2010] The reported jurisdiction counts are actual counts for December 31, 2010. On September 1, 1998, the law changed making state responsible inmates have a sentence of one year or more or a sentence of 12 months and 1 day. Inmates with a sentence of 12 months or less are not the responsibility of the State. Although a one year sentence would seem the same as a 12 month sentence, the State…
219/ [2000,2001,2002,2003,2004] A recently revised law allows increasing numbers of inmates with sentences of less than 1 year to be housed in prison.
220/ [2005] Some offenders sentenced to 1 year or less, and unsentenced offenders reside in county jails. However, a recently revised law allows increasing numbers of sentence violators and certain inmates with sentences of less than 1 year to be housed in prison. Both are included in the reported counts.
221/ [2006,2007,2008,2009,2010] Some offenders sentenced to 1 year or less, and unsentenced offenders reside in county jails. However, a recently revised law allows increasing numbers of certain inmates with sentences of less than 1 year to be housed in prison, and they are included in the reported counts.
222/ [2000] Counts exclude temporary probation or parole placements and persons on escape status. Counts include Alternatives to Revocation (ATRs), adult inmates held in contract juvenile facilities, and inmates held in local jails or in out-of-State, private, and Federal prisons due to crowding.
223/ [2001] Jurisdiction counts include 388 temporary probation or parole placements, 68 persons on escape status, and 14 persons in home residence under the Intensive Sanctions Program.
224/ [2005] During 2005 the return of all Wisconsin inmates placed in out-of-state private correctional facilities was completed. Expanded county jail contracting, additional capacity at an existing facility and the opening of two new facilities made this possible. The stabilization and/or decline in population may reflect a renewed emphasis on treatment (particularly AODA) with an expansion of p…
225/ [2005] [In this report, unlike previous years:] Both the custody and jurisdiction populations now include all 886 offenders admitted as Temporary Probation and Parole Placements. Previously these admissions had been excluded from the custody population count.
226/ [2006] At the end of CY 2006 there were an additional 646 offenders in the custody and 722 offenders in the jurisdictions populations compared to the end of CY 2005. Two admission categories accounted for most of this growth in both the male and female inmate populations: Extended Supervision violator only (+707: +646males and +60 females) and New Sentence, Extended Supervision Violator (+15…
227/ [2006] [In this report, unlike previous years:] Both the custody and jurisdiction populations now include all offenders admitted as Temporary Probation and Parole Placements. Previously these admissions had been excluded from the custody population count.
228/ [2007,2008] At the end of CY 2007 there were an additional 255 offenders in the custody and 328 offenders in the jurisdictions populations compared to the end of CY 2006. These numbers represent continued growth but are substantially less than the numbers seen between CY2005 and CY2006. The change in numbers for males reflects a slower (or slowing) growth rate over the course of the recent y…
229/ [2009] 28 prisoners (26 males and 2 females) were excluded from the jurisdiction population because they are not serving a Wisconsin sentence. 25 males and 2 females in escape status are not included in items 3-5 but are included in jurisdiction population (Wisconsin does not code escapes as releases and returns from the escape as admissions).
230/ [2009] At the end of CY 2009 there were an additional 331 more offenders in the custody population but 226 fewer offenders in the jurisdictions populations compared to the end of CY 2008. The population decline may reflect the initiation of earned release policies in the new state budget signed in the fiscal year that began in July 2009. The decline in admissions reflects the impact of Truth…
231/ [2010] Counts include 698 temporary probation and parole placements.
232/ [2005] [Jurisdiction figures:] The Department has started to expand its existing facilities to hold more inmates in state. Many of the projects were started in 2004 with a new prison projected to be completed in late 2008.
233/ [2006] [Jurisdiction figures:] The increase of female inmates is due to the opening of the new expansion at the female correctional facility which will house all female inmates by midyear 2007.
234/ [2010] A new male correctional facility was opened in January 2010.
